# Supplementary material for: Enzyme-Free Exponential Amplification via Growth and Scission of Crisscross Ribbons from Single-Stranded DNA Components
Source: J Am Chem Soc. 2023 Dec 22;146(1):218–27. doi: 10.1021/jacs.3c08205 (PMC10785819; doi:10.1021/jacs.3c08205)
Supplement: Supplementary file 2 — ja3c08205_si_002.xlsx [file ja3c08205_si_002.xlsx]

## Sheet: seqs by figure first introduced
sequence set	strand	sequence
Supplementary Figure 1A v6 with 6seg toeholds	x0	AAACCCAAACCCGCAAAATCACTCTCCATAACCGACTCATCATCCCGCTTCAGGACGTACATTCTCATCCCTCAGACGAACAAATCAGCAACCTAGGAC
Supplementary Figure 1A v6 with 6seg toeholds	x1	TTGGAGGTTTGTTCTGAGGTTTATGGTCGATCATGATGCTGTTTACGGTGCGCTTTCTGGTCATCAACTGTGTGCTATTTCGTCTCTGGTCCTGTTTCG
Supplementary Figure 1A v6 with 6seg toeholds	x2	CTGATGGCTAGTTCGGGGTGTTGAGATGGAGTTGTGTTGTGGTTGCGCTACTTTGTGACTTGACCATAAGCATTGACCTCCCTTTACGTCGATTTTGTG
Supplementary Figure 1A v6 with 6seg toeholds	x3	TTACCTGTGAGTATGCCTGAGACACCTTATTCCCAACCAAGCAAGTGACGCGCTACAATGAGAGACTACCTATTTCGGACATCCTTCCTCTTCGCAACT
Supplementary Figure 1A v6 with 6seg toeholds	x4	GTGTTGAGTGAGTTTTGTGGAGGGTTGTGGGAGGGGGTAGGGATTTGAACACGTTAGCAAAAAGGGCGCAATTAGGAGGACTCTGAAGCTACCGATGAG
Supplementary Figure 1A v6 with 6seg toeholds	x5	TCAAGTAGGTCCCCATATTCCGTTGCTCCCTGAACTCGCCGATAACACTAAACCCAAACCCAGACACATACATCCCATCCTGCCCTCTCTCACCTCAAC
Supplementary Figure 1A v6 with 6seg toeholds	x6	CATCTCTACCTCTTGTCTTCCTTCTCCACCGATACTGCTTCAATCCATCACGAGACTCAACCCATCGGATCTGTGTTTGACCATGTAGACCTGAGCTTC
Supplementary Figure 1A v6 with 6seg toeholds	x7	CGAATTCTGGAGCTACAACGTATTCCTAGTCTCAACACTACCATACCTCACCCAACCCATCAACTCAACACCATCACCCCACAAACACAACCAACAACT
Supplementary Figure 1A v6 with 6seg toeholds	x8	TACTCCTCCTTTCACATCCATTTTCAACACAACTCACAGGCTTATTTGCACATACAAGGTCCATGGTTAGCTGCTCTCTAGGGTGGATATGTGGGGTAG
Supplementary Figure 1A v6 with 6seg toeholds	x9	ACAACAAGTGCTACCAAACACCACCAACGGAAATACGATCAGTGTCAGTGCCTAAGAACCTAACGGCCATTCTCCCTCTCCCCCCTACTCTCCCTACCA
Supplementary Figure 1A v6 with 6seg toeholds	x10	AGGGTTTGTGTGAGGGGATGTGGGTGGTGAGGGCGGAATGTTGGAGGGGTTAGGTTGTGTGTTGGGTCGATTAAGTGCAGATGGTTGAAAGTGGGAGTT
Supplementary Figure 1A v6 with 6seg toeholds	x11	CACTCTAGTGCTAACAACCTCATAAACTCTACCTGTCCCCTGAATGTTGCCTCGTTCGTTAATGTTACATCACACTCCACTCTCTCACTCAAACCCAAA
Supplementary Figure 1A v6 with 6seg toeholds	y0	CTTCCGTCCTTTCTCCTAGCCTTTCTCCACATAATTCGCCGCATTGGTACATCTGGTTTAAGGGATCATCAAAGTCAGTCACGTTCAAGGTTTAGCAGT
Supplementary Figure 1A v6 with 6seg toeholds	y1	GAGTTGATTGAGGGTTTAACGTTTGCTTTGGTCTGATCGGTCTGTGAGGTTCAACGCGCTTCTACCTGCTTCTTCTCCCATTCCCCTTTTCTCCCCTTC
Supplementary Figure 1A v6 with 6seg toeholds	y2	AGGGTTCAAGGGTAGTAAGGGAGTTTTAGTCGAGTTGTCCGCTTTGTTATTGTTCACCATTGCTTAGGTTGTTTGCTAGTGTTGATGGATGGGCTGTGA
Supplementary Figure 1A v6 with 6seg toeholds	y3	CCGTTATAAGCTTGGGTTCTCGTATCGGCCCTTGGAATAGTCAAAAACCTCTGATGCGCTAAACTCACCATACACTACATTGCTACCCTCACTCGTCTA
Supplementary Figure 1A v6 with 6seg toeholds	y4	GTAGTGAGGTGGGTTGGATGTGGGTGTGGGTAGGAGTGAGGTTGCAGAAAGGGAGAGGTGATTGCGCGAGTGTTGAGGAGGTTGCAAAGGTTCATTCCG
Supplementary Figure 1A v6 with 6seg toeholds	y5	AACATTCCAACTTAGGCGTATGATGGTAGATGGTCAGGGTCCTATCTCAGCGTAACAAACCGTCCTCCTCTTCTTCCACCACTATCCACAAACCCCACA
Supplementary Figure 1A v6 with 6seg toeholds	y6	GTAGCGTCATATACCAACCAGAGAACAACCACTTCCAAAATCGAGCATAGAGTCCAGCAAAGATCCGTGTTGACCTTACTGAACCCCTAACGATGAGTC
Supplementary Figure 1A v6 with 6seg toeholds	y7	TGATGAGATGAACGAGGACCTACACTGACCATGGAGACTAACACCGGAATCTTCACTCACACACAATAGCTTAACCCCCATCCCCTTCACCTCCCCTAT
Supplementary Figure 1A v6 with 6seg toeholds	y8	CGTATTATGCGGCTTAGTGAGAATTGAGTCCTAGGTAACGGTAGATGGGTGGTCAAGGAAAGCTAATCGTACACACACAACAAAGTGGCCAGACAACAC
Supplementary Figure 1A v6 with 6seg toeholds	y9	GTCTCTAACCAAAGTGCTCCTGTTCAGGCCCAATTTCCGAGAGCTACGTTCTACAGACCTACTCATACTCCCCTTTATCCTCTTACCTACCACCCTCAT
Supplementary Figure 1A v6 with 6seg toeholds	y10	GCAATCCATCTCATCCCTCTGTCCCTTCTTACGCTTGATCAGGTGTAGCCCCTAGTTGGTAATCGAGGACATGTACGACCGTTAGTGCCATTGTACCCC
Supplementary Figure 1A v6 with 6seg toeholds	y11	TGTCTGATCCCTAGTGCCAAAGAAACAGGAGAAGGTAGACACTTGGTGTTATCCATCCAGAGAAGCACATCCCACTAGACATTAACGACCTCAAACAAC
Supplementary Figure 1A v6 with 6seg toeholds	origami seed ny0	AACATGCCCTGGGTGCCCAAGATTGGGTGGATTTATTTTACATTGTTTTGTACCTAGACTTTGAAA
Supplementary Figure 1A v6 with 6seg toeholds	origami seed ny1	TTTCAGTGAATCCAGATTAGATAAATGAACGGCAACGCCAACCGCCCTGGCCTGGTACGTGAACTC
Supplementary Figure 1A v6 with 6seg toeholds	origami seed ny2	CCTGATTCACCGGGATCTCACCCATCAGAGCAGCAGGGTGAACACAATGCGACCAGGGGGTTCATT
Supplementary Figure 1A v6 with 6seg toeholds	origami seed ny3	AATAGTAGTTTCTGAGCCGTGGTTTCCCTGGTCACGATTGCCCTAGTGTAAGTCATTTGAACGTAC
Supplementary Figure 1A v6 with 6seg toeholds	origami seed ny4	AACTCGTCTCGGTTGAACACTTGTAGGCCTGATCCAGCGCTGGTCAGTCAATTCTTAATGTAGATT
Supplementary Figure 1A v6 with 6seg toeholds	origami seed ny5	GTAGGCGTCGGCGACGGTGGTGCAGTGCAACAGTAGCAAGTCAGTACCCATGTGAACCTGTGAGTC
Supplementary Figure 1A v6 with 6seg toeholds	origami seed ny6	TGATGAGATGATGGGAAGAACTTTGCTTGAGAGGGGATAACGGGTCACTGTCAGCTTGTAACAACC
Supplementary Figure 1A v6 with 6seg toeholds	origami seed ny7	AACGAAGAACGCGCGCAGTGAGGAGTTCAGAGAATGTTACCCTAATGCTAAGCGGCCAGACAACAC
Supplementary Figure 1A v6 with 6seg toeholds	origami seed ny8	GTCTCTAACCAAAGCGCTCCTGTACGGTCATGTTCCTGTGTTTAAATGCGTCACCCTGTGCCTTGT
Supplementary Figure 1A v6 with 6seg toeholds	origami seed ny9	ACTCTTTCTTTGTACGTGGTCCTGGTTAACTGCTCAGATGTACGACCGTTAGCGCCATTGTACCCC
Supplementary Figure 1A v6 with 6seg toeholds	origami seed ny10	TGTCTGATCCCTAGCGCCAAAGAAACAGGAGAAGAGATGATACGGAGACTTGAGTTTGTGGGGTTT
Supplementary Figure 1A v6 with 6seg toeholds	origami seed nx0	CGAATCCACAACGTACCGCATTAACTCTATCCCTGCTAGCCTACACACTGATCCCACGTACATGTT
Supplementary Figure 1A v6 with 6seg toeholds	origami seed nx1	GAGTTCGGTGATGACTTAAGTGCTGACTCTCTCTCTCTGTAAACGGACCAACTCAATGCGGGGTAG
Supplementary Figure 1A v6 with 6seg toeholds	origami seed nx2	ACAACAAGCGCTACCAAGTCTCAACCAACAGGAAACATAAGCAAGGGTATTCAACTCAAAATCAGG
Supplementary Figure 1A v6 with 6seg toeholds	origami seed nx3	GTACGTCGAGATCACATAGTTCTAGGGTACATGGCAGTTCGTATCAGATGGTTGAAAGCGGGAGTT
Supplementary Figure 1A v6 with 6seg toeholds	origami seed nx4	CACTCTAGCGCTAACAACCTCATAAACCATCTCTCTGAACCGTAAGCATTTCCCACAGGTCGAGTT
Supplementary Figure 1A v6 with 6seg toeholds	cx0	TTTTTTTTGCTACGGTTTGCAACCGCAATGAAAACGAAGCACGAAT
Supplementary Figure 1A v6 with 6seg toeholds	cx1	ATGCGGGGTAGTCGACTTAGTGCACATCTGGATTATGACATAGGTTTTTTTT
Supplementary Figure 1A v6 with 6seg toeholds	cx2	TTTTTTTTATACGGGAGGTTGGTAAGTGGTACACCTATGGTACAACAAGCGCTACCA
Supplementary Figure 1A v6 with 6seg toeholds	cx3	CAGATGGTTGAAAGCGGGAGTTCTACCCGGAAGTCTGGTGAAGGCGCATAATGAGTTTTTTTT
Supplementary Figure 1A v6 with 6seg toeholds	cx4	TTTTTTTTATTGCGGTGGTTAAGCGGATGGTGTTCAAGAGGCACTCTAGCGCTAACAACCTCATAAAC
Supplementary Figure 1A v6 with 6seg toeholds	cy0	TGAGTCACAGTCATCTCATGTCCAAAACGTGAGGAGATGTTTTTTTT
Supplementary Figure 1A v6 with 6seg toeholds	cy1	TTTTTTTTAGTTGTAGGTAAGAGGGCTCCACGAAATAACTCTGATGAGATGA
Supplementary Figure 1A v6 with 6seg toeholds	cy2	AAGCGGCCAGACAACACAGGTAACAACCCAGGAGACAAGTGGTTGGAGTATTTTTTTT
Supplementary Figure 1A v6 with 6seg toeholds	cy3	TTTTTTTTTGGTAGAAGGAGTGTTTAGGAATGGGATCTCCCGTCTCTAACCAAAGCGCTCCTG
Supplementary Figure 1A v6 with 6seg toeholds	cy4	TGTACGACCGTTAGCGCCATTGTACCCCGTATGTGGAGAGTGGGATGTGAGGAGAAACCCTTTTTTTTT
Supplementary Figure 1A v6 with 6seg toeholds	cy5	TTTTTTTTTTTGGGACACAGTAGGGAATGGGTGATGATCGGTGTCTGATCCCTAGCGCCAAAGAAACAGGAGAA
Supplementary Figure 1A v6 with 6seg toeholds	5seg u-filler	GTGTTGTTGAAGGGAGAGGGAGGTTGT
Supplementary Figure 1B v5 with 6seg toeholds	x0	AAACCCAAACCCGCAAAATCACTCTCCATAACCGACTCATCATCCCGCTTCAGGACGTACACAGACGAACAAATCAGCAACCTAGGAC
Supplementary Figure 1B v5 with 6seg toeholds	x1	TTGGAGGTTTGTTCTGAGGTTTATGGTCTGTTTACGGTGCGCTTTCTGGTCATCAACTGTGTGCTATTTCGTCTCTGGTCCTGTTTCG
Supplementary Figure 1B v5 with 6seg toeholds	x2	CTGATGGCTAGTTCGGGGTGTTGAGATGGAGTTGTGTTGTGGTTGCGCTACTTTGTGACTTTTGACCTCCCTTTACGTCGATTTTGTG
Supplementary Figure 1B v5 with 6seg toeholds	x3	TTACCTGTGAGTATGCCTGAGACACCTAAGCAAGTGACGCGCTACAATGAGAGACTACCTATTTCGGACATCCTTCCTCTTCGCAACT
Supplementary Figure 1B v5 with 6seg toeholds	x4	GTGTTGAGTGAGTTTTGTGGAGGGTTGTGGGAGGGGGTAGGGATTTGAACACGTTAGCAAATAGGAGGACTCTGAAGCTACCGATGAG
Supplementary Figure 1B v5 with 6seg toeholds	x5	TCAAGTAGGTCCCCATATTCCGTTGCTCCGATAACACTAAACCCAAACCCAGACACATACATCCCATCCTGCCCTCTCTCACCTCAAC
Supplementary Figure 1B v5 with 6seg toeholds	x6	CATCTCTACCTCTTGTCTTCCTTCTCCACCGATACTGCTTCAATCCATCACGAGACTCAACGTGTTTGACCATGTAGACCTGAGCTTC
Supplementary Figure 1B v5 with 6seg toeholds	x7	CGAATTCTGGAGCTACAACGTATTCCTTACCATACCTCACCCAACCCATCAACTCAACACCATCACCCCACAAACACAACCAACAACT
Supplementary Figure 1B v5 with 6seg toeholds	x8	TACTCCTCCTTTCACATCCATTTTCAACACAACTCACAGGCTTATTTGCACATACAAGGTCGCTCTCTAGGGTGGATATGCGGGGTAG
Supplementary Figure 1B v5 with 6seg toeholds	x9	ACAACAAGTGCTACCAAACACCACCAATCAGTGTCAGTGCCTAAGAACCTAACGGCCATTCTCCCTCTCCCCCCTACTCTCCCTACCA
Supplementary Figure 1B v5 with 6seg toeholds	x10	AGGGTTTGTGTGAGGGGATGTGGGTGGTGAGGGCGGAATGTTGGAGGGGTTAGGTTGTGTGAAGTGCAGATGGTTGAAAGTGGGAGTT
Supplementary Figure 1B v5 with 6seg toeholds	x11	CACTCTAGTGCTAACAACCTCATAAACCCTGAATGTTGCCTCGTTCGTTAATGTTACATCACACTCCACTCTCTCACTCAAACCCAAA
Supplementary Figure 1B v5 with 6seg toeholds	y0	GCAATCCATCTCATCCCTCTGTCCCTTCTTACGCTTGATCAGGTGTAGCCCCTAGTTGGTCACACACAACAAAGTGGCCAGACAACAC
Supplementary Figure 1B v5 with 6seg toeholds	y1	GTCTCTAACCAAAGTGCTCCTGTTCAGGCACTTGGTGTTATCCATCCAGAGAAGCACATCCCACTAGACATTAACGACCTCAAACAAC
Supplementary Figure 1B v5 with 6seg toeholds	y2	CTTCCGTCCTTTCTCCTAGCCTTTCTCCACATAATTCGCCGCATTGGTACATCTGGTTTATGTACGACCGTTAGTGCCATTGTACCCC
Supplementary Figure 1B v5 with 6seg toeholds	y3	TGTCTGATCCCTAGCGCCAAAGAAACAGGTCTGTGAGGTTCAACGCGCTTCTACCTGCTTCTTCTCCCATTCCCCTTTTCTCCCCTTC
Supplementary Figure 1B v5 with 6seg toeholds	y4	AGGGTTCAAGGGTAGTAAGGGAGTTTTAGTCGAGTTGTCCGCTTTGTTATTGTTCACCATAAGTCAGTCACGTTCAAGGTTTAGCAGT
Supplementary Figure 1B v5 with 6seg toeholds	y5	GAGTTGATTGAGGGTTTAACGTTTGCTTGTCAAAAACCTCTGATGCGCTAAACTCACCATACACTACATTGCTACCCTCACTCGTCTA
Supplementary Figure 1B v5 with 6seg toeholds	y6	GTAGTGAGGTGGGTTGGATGTGGGTGTGGGTAGGAGTGAGGTTGCAGAAAGGGAGAGGTGTTTGCTAGTGTTGATGGATGGGCTGTGA
Supplementary Figure 1B v5 with 6seg toeholds	y7	CCGTTATAAGCTTGGGTTCTCGTATCGGTCCTATCTCAGCGTAACAAACCGTCCTCCTCTTCTTCCACCACTATCCACAAACCCCACA
Supplementary Figure 1B v5 with 6seg toeholds	y8	GTAGCGTCATATACCAACCAGAGAACAACCACTTCCAAAATCGAGCATAGAGTCCAGCAAGTTGAGGAGGTTGCAAAGGTTCATTCCG
Supplementary Figure 1B v5 with 6seg toeholds	y9	AACATTCCAACTTAGGCGTATGATGGTAAACACCGGAATCTTCACTCACACACAATAGCTTAACCCCCATCCCCTTCACCTCCCCTAT
Supplementary Figure 1B v5 with 6seg toeholds	y10	CGTATTATGCGGCTTAGTGAGAATTGAGTCCTAGGTAACGGTAGATGGGTGGTCAAGGAAGACCTTACTGAACCCCTAACGATGAGTC
Supplementary Figure 1B v5 with 6seg toeholds	y11	TGATGAGATGAACGAGGACCTACACTGAAGAGCTACGTTCTACAGACCTACTCATACTCCCCTTTATCCTCTTACCTACCACCCTCAT
Supplementary Figure 1B v5 with 6seg toeholds	6seg cx0	GGTAGTCGACTTAGTGCACATCTGGATTATGACATAGGTTTTTTTT
Supplementary Figure 1B v5 with 6seg toeholds	6seg cx1	TTTTTTTTATACGGGAGGTTGGTAAGTGGTACACCTATGGTACAACAAGCGC
Supplementary Figure 1B v5 with 6seg toeholds	6seg cx2	GTTGAAAGCGGGAGTTCTACCCGGAAGTCTGGTGAAGGCGCATAATGAGTTTTTTTT
Supplementary Figure 1B v5 with 6seg toeholds	6seg cx3	TTTTTTTTATTGCGGTGGTTAAGCGGATGGTGTTCAAGAGGCACTCTAGCGCTAACAACCTCA
Supplementary Figure 1B v5 with 6seg toeholds	6seg cy0	TGAGTCACAGTCATCTCATGTCCAAAACGTGAGGAGATGTTTTTTTT
Supplementary Figure 1B v5 with 6seg toeholds	6seg cy1	TTTTTTTTAGTTGTAGGTAAGAGGGCTCCACGAAATAACTCTGATGAGATGA
Supplementary Figure 1B v5 with 6seg toeholds	6seg cy2	AAGCGGCCAGACAACACAGGTAACAACCCAGGAGACAAGTGGTTGGAGTATTTTTTTT
Supplementary Figure 1B v5 with 6seg toeholds	6seg cy3	TTTTTTTTTGGTAGAAGGAGTGTTTAGGAATGGGATCTCCCGTCTCTAACCAAAGCGCTCCTG
Supplementary Figure 1B v5 with 6seg toeholds	6seg cy4	TGTACGACCGTTAGCGCCATTGTACCCCGTATGTGGAGAGTGGGATGTGAGGAGAAACCCTTTTTTTTT
Supplementary Figure 1B v5 with 6seg toeholds	5seg ufiller	GTGTTGTTGAAAATGGGTGATGATCGG
Supplementary Figure 1C v5 with 4seg toeholds	x0	GACTCATCATCCCGCTTCAGGACGTACACAGACGAACAAATCAGCAACCTAGGAC
Supplementary Figure 1C v5 with 4seg toeholds	x1	TTGGAGGTTTGTTCTGAGGTTTATGGTCTGTTTACGGTGCGCTTTCTGGTCATCAACTGTTTTTTTTTTTTTTTTTT
Supplementary Figure 1C v5 with 4seg toeholds	x2	TTTTTTTTTTTGAGATGGAGTTGTGTTGTGGTTGCGCTACTTTGTGACTTTTGACCTCCCTTTACGTCGATTTTGTG
Supplementary Figure 1C v5 with 4seg toeholds	x3	TTACCTGTGAGTATGCCTGAGACACCTAAGCAAGTGACGCGCTACAATGAGAGACTACCTATTTCGGACATTTTTTT
Supplementary Figure 1C v5 with 4seg toeholds	x4	GTTTTGTGGAGGGTTGTGGGAGGGGGTAGGGATTTGAACACGTTAGCAAATAGGAGGACTCTGAAGCTACCGATGAG
Supplementary Figure 1C v5 with 4seg toeholds	x5	TCAAGTAGGTCCCCATATTCCGTTGCTCCGATAACACTAAACCCAAACCCAGACACATACATCCCATCCTGCCCTCT
Supplementary Figure 1C v5 with 4seg toeholds	x6	CTTGTCTTCCTTCTCCACCGATACTGCTTCAATCCATCACGAGACTCAACGTGTTTGACCATGTAGACCTGAGCTTC
Supplementary Figure 1C v5 with 4seg toeholds	x7	CGAATTCTGGAGCTACAACGTATTCCTTACCATACCTCACCCAACCCATCAACTCAACACCATCACCCCACAAACAC
Supplementary Figure 1C v5 with 4seg toeholds	x8	TCACATCCATTTTCAACACAACTCACAGGCTTATTTGCACATACAAGGTCGCTCTCTAGGGTGGATATGCGGGGTAG
Supplementary Figure 1C v5 with 4seg toeholds	x9	ACAACAAGTGCTACCAAACACCACCAATCAGTGTCAGTGCCTAAGAACCTAACGG
Supplementary Figure 1C v5 with 4seg toeholds	x10	CGGAATGTTGGAGGGGTTAGGTTGTGTGAAGTGCAGATGGTTGAAAGTGGGAGTT
Supplementary Figure 1C v5 with 4seg toeholds	x11	CACTCTAGTGCTAACAACCTCATAAACCCTGAATGTTGCCTCGTTCGTTAATGTT
Supplementary Figure 1C v5 with 4seg toeholds	y0	CTTGATCAGGTGTAGCCCCTAGTTGGTCACACACAACAAAGTGGCCAGACAACAC
Supplementary Figure 1C v5 with 4seg toeholds	y1	GTCTCTAACCAAAGTGCTCCTGTTCAGGCACTTGGTGTTATCCATCCAGAGAAGC
Supplementary Figure 1C v5 with 4seg toeholds	y2	ATTCGCCGCATTGGTACATCTGGTTTATGTACGACCGTTAGTGCCATTGTACCCC
Supplementary Figure 1C v5 with 4seg toeholds	y3	AATGGGTGATGATCGGTGTCTGATCCCTAGCGCCAAAGAAACAGGTCTGTGAGGTTCAACGCGCTTCTACCTTTTTT
Supplementary Figure 1C v5 with 4seg toeholds	y4	TTTTTTTTTTTAGTCGAGTTGTCCGCTTTGTTATTGTTCACCATAAGTCAGTCACGTTCAAGGTTTAGCAGTGTGTT
Supplementary Figure 1C v5 with 4seg toeholds	y5	GAGTTGATTGAGGGTTTAACGTTTGCTTGTCAAAAACCTCTGATGCGCTAAACTCACCATACACTATTTTTTTTTTT
Supplementary Figure 1C v5 with 4seg toeholds	y6	TTTTTGATGTGGGTGTGGGTAGGAGTGAGGTTGCAGAAAGGGAGAGGTGTTTGCTAGTGTTGATGGATGGGCTGTGA
Supplementary Figure 1C v5 with 4seg toeholds	y7	CCGTTATAAGCTTGGGTTCTCGTATCGGTCCTATCTCAGCGTAACAAACCGTCCTCCTCTTCTTCCACCACTATCCA
Supplementary Figure 1C v5 with 4seg toeholds	y8	TACCAACCAGAGAACAACCACTTCCAAAATCGAGCATAGAGTCCAGCAAGTTGAGGAGGTTGCAAAGGTTCATTCCG
Supplementary Figure 1C v5 with 4seg toeholds	y9	AACATTCCAACTTAGGCGTATGATGGTAAACACCGGAATCTTCACTCACACACAATAGCTTAACCCCCATCCCCTTC
Supplementary Figure 1C v5 with 4seg toeholds	y10	GCTTAGTGAGAATTGAGTCCTAGGTAACGGTAGATGGGTGGTCAAGGAAGACCTTACTGAACCCCTAACGATGAGTC
Supplementary Figure 1C v5 with 4seg toeholds	y11	TGATGAGATGAACGAGGACCTACACTGAAGAGCTACGTTCTACAGACCTACTCAT
Supplementary Figure 1C v5 with 4seg toeholds	4seg cx0	GGTAGTCGACTTAGTGCACATCTGGAT
Supplementary Figure 1C v5 with 4seg toeholds	4seg cx1	TGGTAAGTGGTACACCTATGGTACAACAAGCGC
Supplementary Figure 1C v5 with 4seg toeholds	4seg cx2	GTTGAAAGCGGGAGTTCTACCCGGAAGTCTGGTGAAGG
Supplementary Figure 1C v5 with 4seg toeholds	4seg cx3	TAAGCGGATGGTGTTCAAGAGGCACTCTAGCGCTAACAACCTCA
Supplementary Figure 1C v5 with 4seg toeholds	4seg cy0	TGAGTCACAGTCATCTCATGTCCAAAAC
Supplementary Figure 1C v5 with 4seg toeholds	4seg cy1	AGAGGGCTCCACGAAATAACTCTGATGAGATGA
Supplementary Figure 1C v5 with 4seg toeholds	4seg cy2	AAGCGGCCAGACAACACAGGTAACAACCCAGGAGACAAG
Supplementary Figure 1C v5 with 4seg toeholds	4seg cy3	GTGTTTAGGAATGGGATCTCCCGTCTCTAACCAAAGCGCTCCTG
Supplementary Figure 1C v5 with 4seg toeholds	4seg cy4	TGTACGACCGTTAGCGCCATTGTACCCCGTATGTGGAGAGTGGGATGTGA
Default v5 11bp/turn nanoseed	ny0	CCAAATACGAGAGTCAAAGAGCTGTAGTTCAGCTGTACGACCGTTAGCGCCATTGTACCCC
Default v5 11bp/turn nanoseed	ny1	TGTCTGATCCCTAGCGCCAAAGAAACAGGTCTGTTTTGTTGGTGACATACTAGCGCTCATCCGTCT
Default v5 11bp/turn nanoseed	ny2	GACTTTAAGGCTATGCTGCAACCTATCCCGTCTTTGTTCACCATAAGTCAGTCACGTTCAAGGTTTAGCAGT
Default v5 11bp/turn nanoseed	ny3	GAGTTGATTGAGGGTTTAACGTTTGCTTGTCAAAAACCTCTGATATGAACTCACCGAAACATGCTGAATAGCCTCGT
Default v5 11bp/turn nanoseed	ny4	GCATATGAGGGTCTTGTTGTGCAAATCGACGTGAGGTTGCAGAAAGGGAGAGGTGTTTGCTAGTGTTGATGGATGGGCTGTGA
Default v5 11bp/turn nanoseed	ny5	CCGTTATAAGCTTGGGTTCTCGTATCGGTCCTATCTCAGCGTAACAAACCGTCCTGAGTACCATGCCCTAGATTCGGTATCCCAAGCA
Default v5 11bp/turn nanoseed	p8064 nx0	GGAGAAGCCTTTATTTCAACGCAAGGATAAAAAATTTGGAGACGAAAGTCACGAGATATGCTGCTTtttttttt
Default v5 11bp/turn nanoseed	p8064 nx1	ttttttttGGGATACCCTCGCTATTGCCTTGATGAGCTCGTTTTTTAGAACCCTCATACTGTAATACTTTTGCG
Default v5 11bp/turn nanoseed	p8064 nx2	CCAAAAACATTATGACCTATTTTAAATGCAATGTTGACTCGCTAAGCATACAGCAACAAGACCGAAtttttttt
Default v5 11bp/turn nanoseed	p8064 nx3	ttttttttTCTAGGGCACATGTTTCGTTGCGTATGTGCTCTCCTGAGTAATGTGTAGGTCTAGCTGATAAATTA
Default v5 11bp/turn nanoseed	p8064 nx4	ATATGATATTCAACCGTTAAAGATTCAAAAGGGACTACACACCAGGATAGGGTGACGATTTGCATGtttttttt
Default v5 11bp/turn nanoseed	p8064 nx5	ttttttttGTACTCCACGTGTTCATAGACGACAAAAGCTGATGAGAAAGGCCGGAGACAGTCAAATCACCATCA
Figure 3 v5 11 bp/turn nanoseed	jm109 forward nx0	CTTTAACGAACATCGGAGTGTTGTCTTTAGACGATTTGGAGACGAAAGTCACGAGATATGCTGCTTtttttttt
Figure 3 v5 11 bp/turn nanoseed	jm109 forward nx1	ttttttttGGGATACCCTCGCTATTGCCTTGATGAGCTCGTGACCAGTCATAACCACTTTGTCGAAGTTAGCGC
Figure 3 v5 11 bp/turn nanoseed	jm109 forward nx2	TGTCCTGGCCAGCATATTTCTTCGCACCAGCGGTTGACTCGCTAAGCATACAGCAACAAGACCGAAtttttttt
Figure 3 v5 11 bp/turn nanoseed	jm109 forward nx3	ttttttttTCTAGGGCACATGTTTCGTTGCGTATGTGCTCTTGATGTGTTTACGAGCAAGGTTAGCCGGATCAC
Figure 3 v5 11 bp/turn nanoseed	jm109 forward nx4	CAACTTCGTCCCATTTCGTTTCGTCAGTCAGGAACTACACACCAGGATAGGGTGACGATTTGCATGtttttttt
Figure 3 v5 11 bp/turn nanoseed	jm109 forward nx5	ttttttttGTACTCCACGTGTTCATAGACGACAAAAGCTGAACAGACCAGTTGCTTCAGCGACAACGTCAACAC
Figure 3 v5 11 bp/turn nanoseed	jm109 reverse nx0	AGTTGGTGTTGACGTTGTCGCTGAAGCAACTGGATTTGGAGACGAAAGTCACGAGATATGCTGCTTtttttttt
Figure 3 v5 11 bp/turn nanoseed	jm109 reverse nx1	ttttttttGGGATACCCTCGCTATTGCCTTGATGAGCTCGTTCTGTTCCTGACTGACGACCTGAAATGGGACGA
Figure 3 v5 11 bp/turn nanoseed	jm109 reverse nx2	TGAACGTGATCCGGCTAAAACTGCTCGTAAACATTGACTCGCTAAGCATACAGCAACAAGACCGAAtttttttt
Figure 3 v5 11 bp/turn nanoseed	jm109 reverse nx3	ttttttttTCTAGGGCACATGTTTCGTTGCGTATGTGCTCTCATCACCGCTGGTGCGAACAAATATGCTGGCCA
Figure 3 v5 11 bp/turn nanoseed	jm109 reverse nx4	TAAAGGCGCTAACTTCGAGAAAGTGGTTATGACACTACACACCAGGATAGGGTGACGATTTGCATGtttttttt
Figure 3 v5 11 bp/turn nanoseed	jm109 reverse nx5	ttttttttGTACTCCACGTGTTCATAGACGACAAAAGCTGATGGTCCGTCTAAAGACAACACTCCGATGTTCGT
Figure 3 v5 11 bp/turn nanoseed	ms2 nx0	ACGACAGACGGCCATCTAACTTGATGTTAGTACATTTGGAGACGAAAGTCACGAGATATGCTGCTTtttttttt
Figure 3 v5 11 bp/turn nanoseed	ms2 nx1	ttttttttGGGATACCCTCGCTATTGCCTTGATGAGCTCGTCGACCTGACGTACGGCTAAGTTTGCAGCTGGAT
Figure 3 v5 11 bp/turn nanoseed	ms2 nx2	TGTTGCACGTTGTCTGGCTCATAGGAAGAAACTTTGACTCGCTAAGCATACAGCAACAAGACCGAAtttttttt
Figure 3 v5 11 bp/turn nanoseed	ms2 nx3	ttttttttTCTAGGGCACATGTTTCGTTGCGTATGTGCTCTCTTGAAGGTGAACCTTCCACCTGCCGGCCACGT
Figure 3 v5 11 bp/turn nanoseed	ms2 nx4	CGAACTGCAACTCCAACGTAAGCATCTCATATGACTACACACCAGGATAGGGTGACGATTTGCATGtttttttt
Figure 3 v5 11 bp/turn nanoseed	ms2 nx5	ttttttttGTACTCCACGTGTTCATAGACGACAAAAGCTGACACCCTGGATATCACTCATTAGTGGTAACCAAC
Supplementary Figure 2 v6 growth screen (origami seed ny0–ny4 as above)	v0 origami seed ny5	GTAGGCGTCGGCGACGGTGGTGCAGTGCAACAGTAGCAAGTCAGTACCCATGTGAACCTGTGTCTG
Supplementary Figure 2 v6 growth screen (origami seed ny0–ny4 as above)	v0 origami seed ny6	GGTGAGGCTAGTGGGAAGAACTTTGCTTGAGAGGGGATAACGGGTCACTGTCAGCTTGTAACAACC
Supplementary Figure 2 v6 growth screen (origami seed ny0–ny4 as above)	v0 origami seed ny7	AACGAAGAACGCGCGCAGTGAGGAGTTCAGAGAATGTTACCCTAATGCTTTGCGGAGACTCAACAC
Supplementary Figure 2 v6 growth screen (origami seed ny0–ny4 as above)	v0 origami seed ny8	ACCCCTCTTTATTGCGCGATGTTACGGTCATGTTCCTGTGTTTAAATGCGTCACCCTGTGCCTTGT
Supplementary Figure 2 v6 growth screen (origami seed ny0–ny4 as above)	v0 origami seed ny9	ACTCTTTCTTTGTACGTGGTCCTGGTTAACTGCTCAGAATTCGAGTTTTTAGCGCCCAACCTCAGG
Supplementary Figure 2 v6 growth screen (origami seed ny0–ny4 as above)	v0 origami seed ny10	CGAAAGACAGTTAGCGCTTCTCCCTGATGGTTAGAGATGATACGGAGACTTGAGTTTGTGGGGTTT
Supplementary Figure 2 v6 growth screen (origami seed ny0–ny4 as above)	v0 origami seed nx0	TCTCCCCACAACGTACCGCATTAACTCTATCCCTGCTAGCCTACACACTGATCCCACGTACATGTT
Supplementary Figure 2 v6 growth screen (origami seed ny0–ny4 as above)	v0 origami seed nx1	GAGTTCGGTGATGACTTAAGTGCTGACTCTCTCTCTCTGTAAACGGACCAACTCAAAGCGCGCAAT
Supplementary Figure 2 v6 growth screen (origami seed ny0–ny4 as above)	v0 origami seed nx2	TCTTCTAGCGCTAAACAGTCTCAACCAACAGGAAACATAAGCAAGGGTATTCAACTCAAAATCAGG
Supplementary Figure 2 v6 growth screen (origami seed ny0–ny4 as above)	v0 origami seed nx3	GTACGTCGAGATCACATAGTTCTAGGGTACATGGCAGTTCGTATCATAGCTCAGTTTGCGGGAAGG
Supplementary Figure 2 v6 growth screen (origami seed ny0–ny4 as above)	v0 origami seed nx4	GTACCTTGCGCTCTTCTTCCCACCCTCCATCTCTCTGAACCGTAAGCATTTCCCACAGGTCGAGTT
Supplementary Figure 2 v6 growth screen (origami seed ny0–ny4 as above)	v0 x0	ttttttttCAGACACTAGCCCGCAAACATCTCGAATTAACCCTCCCTTAAGCTGTGTTAGTTCCCATGAGAGTT
Supplementary Figure 2 v6 growth screen (origami seed ny0–ny4 as above)	v0 x1	AAGGTAGATGTAGAAGAGGTCAGTGGTCCAGGTATCTCATCAGGAAAACGCGCAAAGTCTCTCACCtttttttt
Supplementary Figure 2 v6 growth screen (origami seed ny0–ny4 as above)	v0 x2	ttttttttGTGTTGTAAAGGCGCTAGAGAAAAATCGGTGAAGGTGGTTACGACGGAAATATGGCATGAGGTTGT
Supplementary Figure 2 v6 growth screen (origami seed ny0–ny4 as above)	v0 x3	AGTGACGTTTGAAGGGTCGGTTTGTGTGGTTTGGTTAGAAGGTGACATGGCGCTAGTTGGAGGGGTtttttttt
Supplementary Figure 2 v6 growth screen (origami seed ny0–ny4 as above)	v0 x4	ttttttttCCTGAGACTGTACTTTGGAGAGGGGGTATGTGGGGTTGTTGTGAAGTGGTGTTGGAGTGAGGTTTG
Supplementary Figure 2 v6 growth screen (origami seed ny0–ny4 as above)	v0 x5	TTTCCCCACTTTAACCATCTCGTCGTATAATGCTCCTTGATCTCCGTTTGTGTTGTCCTGCTTTCGtttttttt
Supplementary Figure 2 v6 growth screen (origami seed ny0–ny4 as above)	v0 x6	ttttttttCGTTTCGTTGTCTGGAATGTGTATGCTTACCCTGGTCAAGTTCTCCGTTTCCCATCCTCTCCCCAT
Supplementary Figure 2 v6 growth screen (origami seed ny0–ny4 as above)	v0 x7	TCTCCAATTCCAACTCTTCCTCCCCATAACGTAGAACTTGAGTCTGAGAAAAGTGATGGTAGTAGCtttttttt
Supplementary Figure 2 v6 growth screen (origami seed ny0–ny4 as above)	v0 y0	ttttttttGGAGAGCGCTTGTTTAGCTATGGAGGGAGGGAGGAGATCGATTTCATGTCAAAGTCAGGAGAAACG
Supplementary Figure 2 v6 growth screen (origami seed ny0–ny4 as above)	v0 y1	GCTACTACAACCAACACCTCTCCACCTTTTCACACCTGGGCTTATGGGAAACTGAGCGCTAATTGCtttttttt
Supplementary Figure 2 v6 growth screen (origami seed ny0–ny4 as above)	v0 y2	ttttttttGAAGACCGCAAGAAGAAACACAACCACACCACCCTAACTACCCCAAACGTTCCAGACCATATTGCG
Supplementary Figure 2 v6 growth screen (origami seed ny0–ny4 as above)	v0 y3	GTAGGCCGATTCACTTTACACAGAGATCCCACACAAACCTCGTATGACCTGAACTGCGCAACCTTCtttttttt
Supplementary Figure 2 v6 growth screen (origami seed ny0–ny4 as above)	v0 y4	ttttttttGGTACTCATGGCTTCTTTTCCGACACAACAACCAAGGAAAGCATTCTCATAGGGCGTGTAGGTAGA
Supplementary Figure 2 v6 growth screen (origami seed ny0–ny4 as above)	v0 y5	TGAGGGAGAGGGGTGAATGACTGACTCAAGGGTGCATTATCACAAACCGACCATAACATCTAACTCtttttttt
Supplementary Figure 2 v6 growth screen (origami seed ny0–ny4 as above)	v0 y6	ttttttttACCTTCTCATGCCCTTACCACTTACGATTGACCAGTTCTTGCTTCTTTGCATCAGGTAGGTGTCTG
Supplementary Figure 2 v6 growth screen (origami seed ny0–ny4 as above)	v0 y7	GGTGAGGCTAGAAGGGAGTATGTGGAGATGATTTACGTTAGAACCGAGATCCAACCAAACGACAACtttttttt
Supplementary Figure 2 v6 growth screen (origami seed ny0–ny4 as above)	v0 GaG x8	ttttttttCGCAATAATCGGCCCTAAGTCAAAGCAAAATCATCATACTACCACCATACTACCTAAGaGCGCAAT
Supplementary Figure 2 v6 growth screen (origami seed ny0–ny4 as above)	v0 GaG x9	TCTTCTAGaGCTAAACCCTTCCACACTACCCATCCATCTCTCCACAAAGTTCACCTACACGCCTACtttttttt
Supplementary Figure 2 v6 growth screen (origami seed ny0–ny4 as above)	v0 GaG x10	ttttttttTCTACCCCTCTCTGATGCATACTCTACCACTACTACCATTACACCATAGCTCAGTTTGaGGGAAGG
Supplementary Figure 2 v6 growth screen (origami seed ny0–ny4 as above)	v0 GaG x11	GTACCTTGaGCTCTTCTTCCCACCCTCTCTCCAACAACCAGAACTCTCTTCCCTTCCTACCCCTCAtttttttt
Supplementary Figure 2 v6 growth screen (origami seed ny0–ny4 as above)	v0 GaG y8	ttttttttTCACTCTCACTGGTTAAAACGGATGGGGTATGAGATGGGGTAGAAGAGATTGaGGAGACTCAACAC
Supplementary Figure 2 v6 growth screen (origami seed ny0–ny4 as above)	v0 GaG y9	ACCCCTCTTTATTGaGCGATGTGTTCTGGTAGTATGGGTTGGTAGAGGAAATGGGAAGTGGCAAACtttttttt
Supplementary Figure 2 v6 growth screen (origami seed ny0–ny4 as above)	v0 GaG y10	ttttttttGGAAAGAGAGGGAGTTGTATGGAGTGTATGGTAGTTGTATTCGAGTTTTTAGaGCCCAACCTCAGG
Supplementary Figure 2 v6 growth screen (origami seed ny0–ny4 as above)	v0 GaG y11	CGAAAGACAGTTAGaGCTTCTCCCTGATGGTTATGGAGAGTGTAGGAAGGAGGTAGGAATTATGGGtttttttt
Supplementary Figure 2 v6 growth screen (origami seed ny0–ny4 as above)	v0 GcG x8	ttttttttCGCAATAATCGGCCCTAAGTCAAAGCAAAATCATCATACTACCACCATACTACCTAAGcGCGCAAT
Supplementary Figure 2 v6 growth screen (origami seed ny0–ny4 as above)	v0 GcG x9	TCTTCTAGcGCTAAACCCTTCCACACTACCCATCCATCTCTCCACAAAGTTCACCTACACGCCTACtttttttt
Supplementary Figure 2 v6 growth screen (origami seed ny0–ny4 as above)	v0 GcG x10	ttttttttTCTACCCCTCTCTGATGCATACTCTACCACTACTACCATTACACCATAGCTCAGTTTGcGGGAAGG
Supplementary Figure 2 v6 growth screen (origami seed ny0–ny4 as above)	v0 GcG x11	GTACCTTGcGCTCTTCTTCCCACCCTCTCTCCAACAACCAGAACTCTCTTCCCTTCCTACCCCTCAtttttttt
Supplementary Figure 2 v6 growth screen (origami seed ny0–ny4 as above)	v0 GcG y8	ttttttttTCACTCTCACTGGTTAAAACGGATGGGGTATGAGATGGGGTAGAAGAGATTGcGGAGACTCAACAC
Supplementary Figure 2 v6 growth screen (origami seed ny0–ny4 as above)	v0 GcG y9	ACCCCTCTTTATTGcGCGATGTGTTCTGGTAGTATGGGTTGGTAGAGGAAATGGGAAGTGGCAAACtttttttt
Supplementary Figure 2 v6 growth screen (origami seed ny0–ny4 as above)	v0 GcG y10	ttttttttGGAAAGAGAGGGAGTTGTATGGAGTGTATGGTAGTTGTATTCGAGTTTTTAGcGCCCAACCTCAGG
Supplementary Figure 2 v6 growth screen (origami seed ny0–ny4 as above)	v0 GcG y11	CGAAAGACAGTTAGcGCTTCTCCCTGATGGTTATGGAGAGTGTAGGAAGGAGGTAGGAATTATGGGtttttttt
Supplementary Figure 2 v6 growth screen (origami seed ny0–ny4 as above)	v0 GgG x8	ttttttttCGCAATAATCGGCCCTAAGTCAAAGCAAAATCATCATACTACCACCATACTACCTAAGgGCGCAAT
Supplementary Figure 2 v6 growth screen (origami seed ny0–ny4 as above)	v0 GgG x9	TCTTCTAGgGCTAAACCCTTCCACACTACCCATCCATCTCTCCACAAAGTTCACCTACACGCCTACtttttttt
Supplementary Figure 2 v6 growth screen (origami seed ny0–ny4 as above)	v0 GgG x10	ttttttttTCTACCCCTCTCTGATGCATACTCTACCACTACTACCATTACACCATAGCTCAGTTTGgGGGAAGG
Supplementary Figure 2 v6 growth screen (origami seed ny0–ny4 as above)	v0 GgG x11	GTACCTTGgGCTCTTCTTCCCACCCTCTCTCCAACAACCAGAACTCTCTTCCCTTCCTACCCCTCAtttttttt
Supplementary Figure 2 v6 growth screen (origami seed ny0–ny4 as above)	v0 GgG y8	ttttttttTCACTCTCACTGGTTAAAACGGATGGGGTATGAGATGGGGTAGAAGAGATTGgGGAGACTCAACAC
Supplementary Figure 2 v6 growth screen (origami seed ny0–ny4 as above)	v0 GgG y9	ACCCCTCTTTATTGgGCGATGTGTTCTGGTAGTATGGGTTGGTAGAGGAAATGGGAAGTGGCAAACtttttttt
Supplementary Figure 2 v6 growth screen (origami seed ny0–ny4 as above)	v0 GgG y10	ttttttttGGAAAGAGAGGGAGTTGTATGGAGTGTATGGTAGTTGTATTCGAGTTTTTAGgGCCCAACCTCAGG
Supplementary Figure 2 v6 growth screen (origami seed ny0–ny4 as above)	v0 GgG y11	CGAAAGACAGTTAGgGCTTCTCCCTGATGGTTATGGAGAGTGTAGGAAGGAGGTAGGAATTATGGGtttttttt
Supplementary Figure 2 v6 growth screen (origami seed ny0–ny4 as above)	v0 GtG x8	ttttttttCGCAATAATCGGCCCTAAGTCAAAGCAAAATCATCATACTACCACCATACTACCTAAGtGCGCAAT
Supplementary Figure 2 v6 growth screen (origami seed ny0–ny4 as above)	v0 GtG x9	TCTTCTAGtGCTAAACCCTTCCACACTACCCATCCATCTCTCCACAAAGTTCACCTACACGCCTACtttttttt
Supplementary Figure 2 v6 growth screen (origami seed ny0–ny4 as above)	v0 GtG x10	ttttttttTCTACCCCTCTCTGATGCATACTCTACCACTACTACCATTACACCATAGCTCAGTTTGtGGGAAGG
Supplementary Figure 2 v6 growth screen (origami seed ny0–ny4 as above)	v0 GtG x11	GTACCTTGtGCTCTTCTTCCCACCCTCTCTCCAACAACCAGAACTCTCTTCCCTTCCTACCCCTCAtttttttt
Supplementary Figure 2 v6 growth screen (origami seed ny0–ny4 as above)	v0 GtG y8	ttttttttTCACTCTCACTGGTTAAAACGGATGGGGTATGAGATGGGGTAGAAGAGATTGtGGAGACTCAACAC
Supplementary Figure 2 v6 growth screen (origami seed ny0–ny4 as above)	v0 GtG y9	ACCCCTCTTTATTGtGCGATGTGTTCTGGTAGTATGGGTTGGTAGAGGAAATGGGAAGTGGCAAACtttttttt
Supplementary Figure 2 v6 growth screen (origami seed ny0–ny4 as above)	v0 GtG y10	ttttttttGGAAAGAGAGGGAGTTGTATGGAGTGTATGGTAGTTGTATTCGAGTTTTTAGtGCCCAACCTCAGG
Supplementary Figure 2 v6 growth screen (origami seed ny0–ny4 as above)	v0 GtG y11	CGAAAGACAGTTAGtGCTTCTCCCTGATGGTTATGGAGAGTGTAGGAAGGAGGTAGGAATTATGGGtttttttt
Supplementary Figure 2 v6 growth screen (origami seed ny0–ny4 as above)	v1 origami seed ny5	GTAGGCGTCGGCGACGGTGGTGCAGTGCAACAGTAGCAAGTCAGTACCCATGTGAACCTGCGAAAA
Supplementary Figure 2 v6 growth screen (origami seed ny0–ny4 as above)	v1 origami seed ny6	GTGAGAGAAGATGGGAAGAACTTTGCTTGAGAGGGGATAACGGGTCACTGTCAGCTTGTAACAACC
Supplementary Figure 2 v6 growth screen (origami seed ny0–ny4 as above)	v1 origami seed ny7	AACGAAGAACGCGCGCAGTGAGGAGTTCAGAGAATGTTACCCTAATGCTATGCGGTGACTGGAATT
Supplementary Figure 2 v6 growth screen (origami seed ny0–ny4 as above)	v1 origami seed ny8	TGATGAGACTTTTGCGGGGTTGTACGGTCATGTTCCTGTGTTTAAATGCGTCACCCTGTGCCTTGT
Supplementary Figure 2 v6 growth screen (origami seed ny0–ny4 as above)	v1 origami seed ny9	ACTCTTTCTTTGTACGTGGTCCTGGTTAACTGCTCAGAAGGGTGGTTGATTGCGGGATGTGGTGTT
Supplementary Figure 2 v6 growth screen (origami seed ny0–ny4 as above)	v1 origami seed ny10	TTGTGGATTGCTAGCGGTGATTGGTGAAAGGGTGAGATGATACGGAGACTTGAGTTTGTGGGGTTT
Supplementary Figure 2 v6 growth screen (origami seed ny0–ny4 as above)	v1 origami seed nx0	CCCATCCACAACGTACCGCATTAACTCTATCCCTGCTAGCCTACACACTGATCCCACGTACATGTT
Supplementary Figure 2 v6 growth screen (origami seed ny0–ny4 as above)	v1 origami seed nx1	GAGTTCGGTGATGACTTAAGTGCTGACTCTCTCTCTCTGTAAACGGACCAACTCAAAGCGCTAACC
Supplementary Figure 2 v6 growth screen (origami seed ny0–ny4 as above)	v1 origami seed nx2	TAACAAAGCGCAAAACAGTCTCAACCAACAGGAAACATAAGCAAGGGTATTCAACTCAAAATCAGG
Supplementary Figure 2 v6 growth screen (origami seed ny0–ny4 as above)	v1 origami seed nx3	GTACGTCGAGATCACATAGTTCTAGGGTACATGGCAGTTCGTATTTCTCCCACCTAAGCGCAACAG
Supplementary Figure 2 v6 growth screen (origami seed ny0–ny4 as above)	v1 origami seed nx4	TACACAAGCGCACATCAAACCCCTTCCCATCTCTCTGAACCGTAAGCATTTCCCACAGGTCGAGTT
Supplementary Figure 2 v6 growth screen (origami seed ny0–ny4 as above)	v1 x0	ttttttttTTTTCGTCTTCCCGCATCAACCCACCCTACCCTGCAAAACCCAAACCCATCATCCAGCAAAGTACG
Supplementary Figure 2 v6 growth screen (origami seed ny0–ny4 as above)	v1 x1	GCAGAGACACAATAGGACCCAAAACAATCACATAACATTTCACCTCAACCCGCAAAGTCATCTCACtttttttt
Supplementary Figure 2 v6 growth screen (origami seed ny0–ny4 as above)	v1 x2	ttttttttAATTCCAAGTCCCGCAAAATCAGCCCTAAACCAGAACACTACACTAAGCAAAACCAACAGCCGAAC
Supplementary Figure 2 v6 growth screen (origami seed ny0–ny4 as above)	v1 x3	CTACCTCTGAGAAACCTAGCATATCGACACTTGAAAACCCACTTACTCACCGCTAACATCTCATCAtttttttt
Supplementary Figure 2 v6 growth screen (origami seed ny0–ny4 as above)	v1 x4	ttttttttAACACCGCAATACCCAATCGAACAGACAAACTCTAAGGGCAGAATCATACCAAAGTAAGCATCAAA
Supplementary Figure 2 v6 growth screen (origami seed ny0–ny4 as above)	v1 x5	TCTCCCAAACAACTCCACGTACGCAATTACTCCCAGACTCTCCAAGAAGCTCAACCATCCCCACAAtttttttt
Supplementary Figure 2 v6 growth screen (origami seed ny0–ny4 as above)	v1 x6	ttttttttTCGTCTAAGGGGGATGGTTTGCGGATGTAGGGTGAGTGAGGCATTATCTGTACCTTTCTCCGTTCT
Supplementary Figure 2 v6 growth screen (origami seed ny0–ny4 as above)	v1 x7	CCCATCATCTCACTACCTACCAACACCCCTTCCTTTCCCCTAGCAGCATCCATACTACGACACAAGtttttttt
Supplementary Figure 2 v6 growth screen (origami seed ny0–ny4 as above)	v1 y0	ttttttttATGGGGCGCTTGTTTTGGAGAAGGAAGTTTTGCATGTTTAGGGCTGAGTTTGGGTGGATGAGACGA
Supplementary Figure 2 v6 growth screen (origami seed ny0–ny4 as above)	v1 y1	CTTGTGCCCTTGTTGAGTTCGAAAGTGGTGGTTATGTGATTGGGGGGTTTAGGTGGCGCTTGGTTAtttttttt
Supplementary Figure 2 v6 growth screen (origami seed ny0–ny4 as above)	v1 y2	ttttttttTGTTAGCGCTTGATGTATGGGTTTGTTGTGTTCGTTTTTGTCTGCTTCTCCATCCTCGTATCACTA
Supplementary Figure 2 v6 growth screen (origami seed ny0–ny4 as above)	v1 y3	CATTCGGTGAGGTATGGGCAAATGGAGAGAGTTCAAGTGGTGTATTGGGTGGATGGCGCTTCTGTTtttttttt
Supplementary Figure 2 v6 growth screen (origami seed ny0–ny4 as above)	v1 y4	ttttttttGTGTATTTGCTCCTATTGCTTATCGATCCCTTAGTCTGACATCCATGCTTTTCGGGTTCTGGTTTA
Supplementary Figure 2 v6 growth screen (origami seed ny0–ny4 as above)	v1 y5	TGGAGATGGTGGAGTTGGAGAGGCTAGGACCCTGGAGTATTCTGATGCTAGGTTTTGTGTCCGTACtttttttt
Supplementary Figure 2 v6 growth screen (origami seed ny0–ny4 as above)	v1 y6	ttttttttTCTGCGCTGTTGGTTTGTATGAATTGCTCACTCGGAAAAGAGGGGGTTTTGATGGGTAGGCGAAAA
Supplementary Figure 2 v6 growth screen (origami seed ny0–ny4 as above)	v1 y7	GTGAGAGAAGATTTGGGGGGTTGTTGAAGTAGTGGAAGGATGCCGTACGTCTTTGCTCAGAGTTCGtttttttt
Supplementary Figure 2 v6 growth screen (origami seed ny0–ny4 as above)	v1 GaG x8	ttttttttTAGTGACTCACCCGAAACTCTCCCCTCTACTACCGACATTAACCACACTCCCACTAAGaGCTAACC
Supplementary Figure 2 v6 growth screen (origami seed ny0–ny4 as above)	v1 GaG x9	TAACAAAGaGCAAAACCTCCCTTACATAGCAAAACCTCTTCAACAAACCCAACTCAGAACCGAATGtttttttt
Supplementary Figure 2 v6 growth screen (origami seed ny0–ny4 as above)	v1 GaG x10	ttttttttTAAACCCACCACCATCAAACCCCATCACACAACCACAACCATACTTCTCCCACCTAAGaGCAACAG
Supplementary Figure 2 v6 growth screen (origami seed ny0–ny4 as above)	v1 GaG x11	TACACAAGaGCACATCAAACCCCTTCCCACCATTAGACTACAACTTACCCCCAAACCTACTCTCCAtttttttt
Supplementary Figure 2 v6 growth screen (origami seed ny0–ny4 as above)	v1 GaG y8	ttttttttGGTAGTGCTTAGGAGTCAGATAGGTGTATGTCGGAGGTGTGATGGGTAAATGaGGTGACTGGAATT
Supplementary Figure 2 v6 growth screen (origami seed ny0–ny4 as above)	v1 GaG y9	TGATGAGACTTTTGaGGGGTTGGTTGTAGTTGTTTTGCTGGTTATGGTAGAGGTATGTTTGTTTGAtttttttt
Supplementary Figure 2 v6 growth screen (origami seed ny0–ny4 as above)	v1 GaG y10	ttttttttGGAGAGGAGAAGTAGTGAGTGTATGTAGTTGTGGTCTAAGGGTGGTTGATTGaGGGATGTGGTGTT
Supplementary Figure 2 v6 growth screen (origami seed ny0–ny4 as above)	v1 GaG y11	TTGTGGATTGCTAGaGGTGATTGGTGAAAGGGTATGGTGGTATGAGGGAGAGTGGGAGATGAGAACtttttttt
Supplementary Figure 2 v6 growth screen (origami seed ny0–ny4 as above)	v1 GcG x8	ttttttttTAGTGACTCACCCGAAACTCTCCCCTCTACTACCGACATTAACCACACTCCCACTAAGcGCTAACC
Supplementary Figure 2 v6 growth screen (origami seed ny0–ny4 as above)	v1 GcG x9	TAACAAAGcGCAAAACCTCCCTTACATAGCAAAACCTCTTCAACAAACCCAACTCAGAACCGAATGtttttttt
Supplementary Figure 2 v6 growth screen (origami seed ny0–ny4 as above)	v1 GcG x10	ttttttttTAAACCCACCACCATCAAACCCCATCACACAACCACAACCATACTTCTCCCACCTAAGcGCAACAG
Supplementary Figure 2 v6 growth screen (origami seed ny0–ny4 as above)	v1 GcG x11	TACACAAGcGCACATCAAACCCCTTCCCACCATTAGACTACAACTTACCCCCAAACCTACTCTCCAtttttttt
Supplementary Figure 2 v6 growth screen (origami seed ny0–ny4 as above)	v1 GcG y8	ttttttttGGTAGTGCTTAGGAGTCAGATAGGTGTATGTCGGAGGTGTGATGGGTAAATGcGGTGACTGGAATT
Supplementary Figure 2 v6 growth screen (origami seed ny0–ny4 as above)	v1 GcG y9	TGATGAGACTTTTGcGGGGTTGGTTGTAGTTGTTTTGCTGGTTATGGTAGAGGTATGTTTGTTTGAtttttttt
Supplementary Figure 2 v6 growth screen (origami seed ny0–ny4 as above)	v1 GcG y10	ttttttttGGAGAGGAGAAGTAGTGAGTGTATGTAGTTGTGGTCTAAGGGTGGTTGATTGcGGGATGTGGTGTT
Supplementary Figure 2 v6 growth screen (origami seed ny0–ny4 as above)	v1 GcG y11	TTGTGGATTGCTAGcGGTGATTGGTGAAAGGGTATGGTGGTATGAGGGAGAGTGGGAGATGAGAACtttttttt
Supplementary Figure 2 v6 growth screen (origami seed ny0–ny4 as above)	v1 GgG x8	ttttttttTAGTGACTCACCCGAAACTCTCCCCTCTACTACCGACATTAACCACACTCCCACTAAGgGCTAACC
Supplementary Figure 2 v6 growth screen (origami seed ny0–ny4 as above)	v1 GgG x9	TAACAAAGgGCAAAACCTCCCTTACATAGCAAAACCTCTTCAACAAACCCAACTCAGAACCGAATGtttttttt
Supplementary Figure 2 v6 growth screen (origami seed ny0–ny4 as above)	v1 GgG x10	ttttttttTAAACCCACCACCATCAAACCCCATCACACAACCACAACCATACTTCTCCCACCTAAGgGCAACAG
Supplementary Figure 2 v6 growth screen (origami seed ny0–ny4 as above)	v1 GgG x11	TACACAAGgGCACATCAAACCCCTTCCCACCATTAGACTACAACTTACCCCCAAACCTACTCTCCAtttttttt
Supplementary Figure 2 v6 growth screen (origami seed ny0–ny4 as above)	v1 GgG y8	ttttttttGGTAGTGCTTAGGAGTCAGATAGGTGTATGTCGGAGGTGTGATGGGTAAATGgGGTGACTGGAATT
Supplementary Figure 2 v6 growth screen (origami seed ny0–ny4 as above)	v1 GgG y9	TGATGAGACTTTTGgGGGGTTGGTTGTAGTTGTTTTGCTGGTTATGGTAGAGGTATGTTTGTTTGAtttttttt
Supplementary Figure 2 v6 growth screen (origami seed ny0–ny4 as above)	v1 GgG y10	ttttttttGGAGAGGAGAAGTAGTGAGTGTATGTAGTTGTGGTCTAAGGGTGGTTGATTGgGGGATGTGGTGTT
Supplementary Figure 2 v6 growth screen (origami seed ny0–ny4 as above)	v1 GgG y11	TTGTGGATTGCTAGgGGTGATTGGTGAAAGGGTATGGTGGTATGAGGGAGAGTGGGAGATGAGAACtttttttt
Supplementary Figure 2 v6 growth screen (origami seed ny0–ny4 as above)	v1 GtG x8	ttttttttTAGTGACTCACCCGAAACTCTCCCCTCTACTACCGACATTAACCACACTCCCACTAAGtGCTAACC
Supplementary Figure 2 v6 growth screen (origami seed ny0–ny4 as above)	v1 GtG x9	TAACAAAGtGCAAAACCTCCCTTACATAGCAAAACCTCTTCAACAAACCCAACTCAGAACCGAATGtttttttt
Supplementary Figure 2 v6 growth screen (origami seed ny0–ny4 as above)	v1 GtG x10	ttttttttTAAACCCACCACCATCAAACCCCATCACACAACCACAACCATACTTCTCCCACCTAAGtGCAACAG
Supplementary Figure 2 v6 growth screen (origami seed ny0–ny4 as above)	v1 GtG x11	TACACAAGtGCACATCAAACCCCTTCCCACCATTAGACTACAACTTACCCCCAAACCTACTCTCCAtttttttt
Supplementary Figure 2 v6 growth screen (origami seed ny0–ny4 as above)	v1 GtG y8	ttttttttGGTAGTGCTTAGGAGTCAGATAGGTGTATGTCGGAGGTGTGATGGGTAAATGtGGTGACTGGAATT
Supplementary Figure 2 v6 growth screen (origami seed ny0–ny4 as above)	v1 GtG y9	TGATGAGACTTTTGtGGGGTTGGTTGTAGTTGTTTTGCTGGTTATGGTAGAGGTATGTTTGTTTGAtttttttt
Supplementary Figure 2 v6 growth screen (origami seed ny0–ny4 as above)	v1 GtG y10	ttttttttGGAGAGGAGAAGTAGTGAGTGTATGTAGTTGTGGTCTAAGGGTGGTTGATTGtGGGATGTGGTGTT
Supplementary Figure 2 v6 growth screen (origami seed ny0–ny4 as above)	v1 GtG y11	TTGTGGATTGCTAGtGGTGATTGGTGAAAGGGTATGGTGGTATGAGGGAGAGTGGGAGATGAGAACtttttttt
Supplementary Figure 2 v6 growth screen (origami seed ny0–ny4 as above)	v2 origami seed ny5	GTAGGCGTCGGCGACGGTGGTGCAGTGCAACAGTAGCAAGTCAGTACCCATGTGAACCTGGTGATG
Supplementary Figure 2 v6 growth screen (origami seed ny0–ny4 as above)	v2 origami seed ny6	GAACTCGAGGATGGGAAGAACTTTGCTTGAGAGGGGATAACGGGTCACTGTCAGCTTGTAACAACC
Supplementary Figure 2 v6 growth screen (origami seed ny0–ny4 as above)	v2 origami seed ny7	AACGAAGAACGCGCGCAGTGAGGAGTTCAGAGAATGTTACCCTAATGCTAAGCGGTGACCCAAACC
Supplementary Figure 2 v6 growth screen (origami seed ny0–ny4 as above)	v2 origami seed ny8	GTTGTAGATGAATGCGCGGTTTTACGGTCATGTTCCTGTGTTTAAATGCGTCACCCTGTGCCTTGT
Supplementary Figure 2 v6 growth screen (origami seed ny0–ny4 as above)	v2 origami seed ny9	ACTCTTTCTTTGTACGTGGTCCTGGTTAACTGCTCAGAAAGGGACACTAAAGCGCGTATGATGACA
Supplementary Figure 2 v6 growth screen (origami seed ny0–ny4 as above)	v2 origami seed ny10	CACACACGAAAAAGCGGCAGAGCAAAGAAAGGGGAGATGATACGGAGACTTGAGTTTGTGGGGTTT
Supplementary Figure 2 v6 growth screen (origami seed ny0–ny4 as above)	v2 origami seed nx0	CTCTCCCACAACGTACCGCATTAACTCTATCCCTGCTAGCCTACACACTGATCCCACGTACATGTT
Supplementary Figure 2 v6 growth screen (origami seed ny0–ny4 as above)	v2 origami seed nx1	GAGTTCGGTGATGACTTAAGTGCTGACTCTCTCTCTCTGTAAACGGACCAACTCATAGCGCTGATG
Supplementary Figure 2 v6 growth screen (origami seed ny0–ny4 as above)	v2 origami seed nx2	GTCCATAGCGCTCAACAGTCTCAACCAACAGGAAACATAAGCAAGGGTATTCAACTCAAAATCAGG
Supplementary Figure 2 v6 growth screen (origami seed ny0–ny4 as above)	v2 origami seed nx3	GTACGTCGAGATCACATAGTTCTAGGGTACATGGCAGTTCGTATTCACATTGTAGTTGCGCATAGG
Supplementary Figure 2 v6 growth screen (origami seed ny0–ny4 as above)	v2 origami seed nx4	GTTCTTTGCGGGGGTTTATCTGCTCACCATCTCTCTGAACCGTAAGCATTTCCCACAGGTCGAGTT
Supplementary Figure 2 v6 growth screen (origami seed ny0–ny4 as above)	v2 x0	ttttttttCATCACTCCTCCCGCTTAAACCTCCCTTCCCTTTCTACCATGTGTGTTGATACGAGCTCTTGATGA
Supplementary Figure 2 v6 growth screen (origami seed ny0–ny4 as above)	v2 x1	TCTCCGGTTGTCCTCTAGTCTGTAGTGTTTGGGTCGTTTCTTTGTAGTGGCGCATGGTCAGAGTTCtttttttt
Supplementary Figure 2 v6 growth screen (origami seed ny0–ny4 as above)	v2 x2	ttttttttGGTTTGTCATCGCGCTTCTCTGTGTTCATGTGTTAAGGTTATGGTTGCTCGTTGTTATCTCGTAGG
Supplementary Figure 2 v6 growth screen (origami seed ny0–ny4 as above)	v2 x3	TTCCCGGTGGTCTCTCTATGTGTCGTTTAGGAAATGGTTCGATTTTCTCCCGCTTCATACTACAACtttttttt
Supplementary Figure 2 v6 growth screen (origami seed ny0–ny4 as above)	v2 x4	ttttttttTGTCATTTTCGTCTTTCAGTCTATCGGTCTGTGCCTCGTTGTTGTTCTCCTTTGCTCCTACTTTCC
Supplementary Figure 2 v6 growth screen (origami seed ny0–ny4 as above)	v2 x5	CCTCATCATACTTCCTGGACTCTCTTCTTTGGGCTGTGTTGGGAATTGGGAGGTTTGTGTTGTGTGtttttttt
Supplementary Figure 2 v6 growth screen (origami seed ny0–ny4 as above)	v2 x6	ttttttttTTGCCTTGGTCTGTGTTGCGTATTCCTCTGGTCTGACTTAACAATCACTTCCGTACCATCAATCCC
Supplementary Figure 2 v6 growth screen (origami seed ny0–ny4 as above)	v2 x7	CTCTCCTCCCTTAACCATCCCTTTACCTCCAAGCTTCCGCGATGTCTCATAGTCCTAGTGTTGGCAtttttttt
Supplementary Figure 2 v6 growth screen (origami seed ny0–ny4 as above)	v2 y0	ttttttttGAGAGGCGCTAGTTGAATGTGAGTGAGGGTAGAAACGATGAACAGAGAAGAAAGAACACAAGGCAA
Supplementary Figure 2 v6 growth screen (origami seed ny0–ny4 as above)	v2 y1	TGCCAAGACCAAACCTCAGACTAATCGAACACACCCAAACACATCAGATACTACAGCGCTACATCAtttttttt
Supplementary Figure 2 v6 growth screen (origami seed ny0–ny4 as above)	v2 y2	ttttttttTGGACGCGCAAAACCCTCAACACACTAACCTTAACCATACCGATCCAATAACACACACTACCTTTA
Supplementary Figure 2 v6 growth screen (origami seed ny0–ny4 as above)	v2 y3	CAATGGCATGTGGACTATACGCTCCCAACACAGTTCCTACCATACAGACTTCGTACCGCAACCTATtttttttt
Supplementary Figure 2 v6 growth screen (origami seed ny0–ny4 as above)	v2 y4	ttttttttAGAACAAGAGCAGAGGGAGCAAAACGAACGAGGCACAGGAGGAATGAGAGAGTGTGAGATAGGACC
Supplementary Figure 2 v6 growth screen (origami seed ny0–ny4 as above)	v2 y5	GAGACTACAGACAAACCCCTTCCATCGCGACCACCCAAACAACACACATAACAACACAACCTCATCtttttttt
Supplementary Figure 2 v6 growth screen (origami seed ny0–ny4 as above)	v2 y6	ttttttttGGAGAGAGATAGAGAGGGAGAAGAAGAAAGTCAGGAAGTGGGATGTAGGGGAGTATGAGGGTGATG
Supplementary Figure 2 v6 growth screen (origami seed ny0–ny4 as above)	v2 y7	GAACTCGAGGACCTGATACGAAACTGAATTGTACTTGGATTGTTGAGTCCGCAAAACCACCCCTACtttttttt
Supplementary Figure 2 v6 growth screen (origami seed ny0–ny4 as above)	v2 GaG x8	ttttttttTAAAGGACATGACACTCGAAGGATCCCATACAAGACTACACTCACGATCCCATCTTAGaGCTGATG
Supplementary Figure 2 v6 growth screen (origami seed ny0–ny4 as above)	v2 GaG x9	GTCCATAGaGCTCAACTTCAACTCAATTTCCCATACACTTCAGTCCTACGGTTTGATCTCCCATTGtttttttt
Supplementary Figure 2 v6 growth screen (origami seed ny0–ny4 as above)	v2 GaG x10	ttttttttGGTCCTTCTGTTACTCCTTCGTTTCCCACTCACCCTTCCACCTCTCACATTGTAGTTGaGCATAGG
Supplementary Figure 2 v6 growth screen (origami seed ny0–ny4 as above)	v2 GaG x11	GTTCTTTGaGGGGGTTTATCTGCTCACTCTCACTCCTTCATCTCGCTTAATCAGGCCTCAAGTCTCtttttttt
Supplementary Figure 2 v6 growth screen (origami seed ny0–ny4 as above)	v2 GaG y8	ttttttttGGGAAGTAGGAAGGAAAAGTGAGGTAAGTAGTCGTGTATGGGAATAAGCAAGaGGTGACCCAAACC
Supplementary Figure 2 v6 growth screen (origami seed ny0–ny4 as above)	v2 GaG y9	GTTGTAGATGAATGaGCGGTTTGAGATGGTGAGTGGGAATGAGTAGGGATTACGGGTATGAGGAAAtttttttt
Supplementary Figure 2 v6 growth screen (origami seed ny0–ny4 as above)	v2 GaG y10	ttttttttTGAGGTGATGGGGTTAGGATCGATTGAGGAAGGAAGGAAAGGGACACTAAAGaGCGTATGATGACA
Supplementary Figure 2 v6 growth screen (origami seed ny0–ny4 as above)	v2 GaG y11	CACACACGAAAAAGaGGCAGAGCAAAGAAAGGGGTGAGAGAGGTGTTGAAAGATGAGGGAGGGGATtttttttt
Supplementary Figure 2 v6 growth screen (origami seed ny0–ny4 as above)	v2 GcG x8	ttttttttTAAAGGACATGACACTCGAAGGATCCCATACAAGACTACACTCACGATCCCATCTTAGcGCTGATG
Supplementary Figure 2 v6 growth screen (origami seed ny0–ny4 as above)	v2 GcG x9	GTCCATAGcGCTCAACTTCAACTCAATTTCCCATACACTTCAGTCCTACGGTTTGATCTCCCATTGtttttttt
Supplementary Figure 2 v6 growth screen (origami seed ny0–ny4 as above)	v2 GcG x10	ttttttttGGTCCTTCTGTTACTCCTTCGTTTCCCACTCACCCTTCCACCTCTCACATTGTAGTTGcGCATAGG
Supplementary Figure 2 v6 growth screen (origami seed ny0–ny4 as above)	v2 GcG x11	GTTCTTTGcGGGGGTTTATCTGCTCACTCTCACTCCTTCATCTCGCTTAATCAGGCCTCAAGTCTCtttttttt
Supplementary Figure 2 v6 growth screen (origami seed ny0–ny4 as above)	v2 GcG y8	ttttttttGGGAAGTAGGAAGGAAAAGTGAGGTAAGTAGTCGTGTATGGGAATAAGCAAGcGGTGACCCAAACC
Supplementary Figure 2 v6 growth screen (origami seed ny0–ny4 as above)	v2 GcG y9	GTTGTAGATGAATGcGCGGTTTGAGATGGTGAGTGGGAATGAGTAGGGATTACGGGTATGAGGAAAtttttttt
Supplementary Figure 2 v6 growth screen (origami seed ny0–ny4 as above)	v2 GcG y10	ttttttttTGAGGTGATGGGGTTAGGATCGATTGAGGAAGGAAGGAAAGGGACACTAAAGcGCGTATGATGACA
Supplementary Figure 2 v6 growth screen (origami seed ny0–ny4 as above)	v2 GcG y11	CACACACGAAAAAGcGGCAGAGCAAAGAAAGGGGTGAGAGAGGTGTTGAAAGATGAGGGAGGGGATtttttttt
Supplementary Figure 2 v6 growth screen (origami seed ny0–ny4 as above)	v2 GgG x8	ttttttttTAAAGGACATGACACTCGAAGGATCCCATACAAGACTACACTCACGATCCCATCTTAGgGCTGATG
Supplementary Figure 2 v6 growth screen (origami seed ny0–ny4 as above)	v2 GgG x9	GTCCATAGgGCTCAACTTCAACTCAATTTCCCATACACTTCAGTCCTACGGTTTGATCTCCCATTGtttttttt
Supplementary Figure 2 v6 growth screen (origami seed ny0–ny4 as above)	v2 GgG x10	ttttttttGGTCCTTCTGTTACTCCTTCGTTTCCCACTCACCCTTCCACCTCTCACATTGTAGTTGgGCATAGG
Supplementary Figure 2 v6 growth screen (origami seed ny0–ny4 as above)	v2 GgG x11	GTTCTTTGgGGGGGTTTATCTGCTCACTCTCACTCCTTCATCTCGCTTAATCAGGCCTCAAGTCTCtttttttt
Supplementary Figure 2 v6 growth screen (origami seed ny0–ny4 as above)	v2 GgG y8	ttttttttGGGAAGTAGGAAGGAAAAGTGAGGTAAGTAGTCGTGTATGGGAATAAGCAAGgGGTGACCCAAACC
Supplementary Figure 2 v6 growth screen (origami seed ny0–ny4 as above)	v2 GgG y9	GTTGTAGATGAATGgGCGGTTTGAGATGGTGAGTGGGAATGAGTAGGGATTACGGGTATGAGGAAAtttttttt
Supplementary Figure 2 v6 growth screen (origami seed ny0–ny4 as above)	v2 GgG y10	ttttttttTGAGGTGATGGGGTTAGGATCGATTGAGGAAGGAAGGAAAGGGACACTAAAGgGCGTATGATGACA
Supplementary Figure 2 v6 growth screen (origami seed ny0–ny4 as above)	v2 GgG y11	CACACACGAAAAAGgGGCAGAGCAAAGAAAGGGGTGAGAGAGGTGTTGAAAGATGAGGGAGGGGATtttttttt
Supplementary Figure 2 v6 growth screen (origami seed ny0–ny4 as above)	v2 GtG x8	ttttttttTAAAGGACATGACACTCGAAGGATCCCATACAAGACTACACTCACGATCCCATCTTAGtGCTGATG
Supplementary Figure 2 v6 growth screen (origami seed ny0–ny4 as above)	v2 GtG x9	GTCCATAGtGCTCAACTTCAACTCAATTTCCCATACACTTCAGTCCTACGGTTTGATCTCCCATTGtttttttt
Supplementary Figure 2 v6 growth screen (origami seed ny0–ny4 as above)	v2 GtG x10	ttttttttGGTCCTTCTGTTACTCCTTCGTTTCCCACTCACCCTTCCACCTCTCACATTGTAGTTGtGCATAGG
Supplementary Figure 2 v6 growth screen (origami seed ny0–ny4 as above)	v2 GtG x11	GTTCTTTGtGGGGGTTTATCTGCTCACTCTCACTCCTTCATCTCGCTTAATCAGGCCTCAAGTCTCtttttttt
Supplementary Figure 2 v6 growth screen (origami seed ny0–ny4 as above)	v2 GtG y8	ttttttttGGGAAGTAGGAAGGAAAAGTGAGGTAAGTAGTCGTGTATGGGAATAAGCAAGtGGTGACCCAAACC
Supplementary Figure 2 v6 growth screen (origami seed ny0–ny4 as above)	v2 GtG y9	GTTGTAGATGAATGtGCGGTTTGAGATGGTGAGTGGGAATGAGTAGGGATTACGGGTATGAGGAAAtttttttt
Supplementary Figure 2 v6 growth screen (origami seed ny0–ny4 as above)	v2 GtG y10	ttttttttTGAGGTGATGGGGTTAGGATCGATTGAGGAAGGAAGGAAAGGGACACTAAAGtGCGTATGATGACA
Supplementary Figure 2 v6 growth screen (origami seed ny0–ny4 as above)	v2 GtG y11	CACACACGAAAAAGtGGCAGAGCAAAGAAAGGGGTGAGAGAGGTGTTGAAAGATGAGGGAGGGGATtttttttt
Supplementary Figure 2 v6 growth screen (origami seed ny0–ny4 as above)	v3 origami seed ny5	GTAGGCGTCGGCGACGGTGGTGCAGTGCAACAGTAGCAAGTCAGTACCCATGTGAACCTGTGTAGC
Supplementary Figure 2 v6 growth screen (origami seed ny0–ny4 as above)	v3 origami seed ny6	GGGTAATGGAATGGGAAGAACTTTGCTTGAGAGGGGATAACGGGTCACTGTCAGCTTGTAACAACC
Supplementary Figure 2 v6 growth screen (origami seed ny0–ny4 as above)	v3 origami seed ny7	AACGAAGAACGCGCGCAGTGAGGAGTTCAGAGAATGTTACCCTAATGCTTAGCGGGGAGATGAGGG
Supplementary Figure 2 v6 growth screen (origami seed ny0–ny4 as above)	v3 origami seed ny8	CTCTGTGGTGTATGCGGGGTTCTACGGTCATGTTCCTGTGTTTAAATGCGTCACCCTGTGCCTTGT
Supplementary Figure 2 v6 growth screen (origami seed ny0–ny4 as above)	v3 origami seed ny9	ACTCTTTCTTTGTACGTGGTCCTGGTTAACTGCTCAGACATTGGTGAGTTTGCGGCATCATAGGGC
Supplementary Figure 2 v6 growth screen (origami seed ny0–ny4 as above)	v3 origami seed ny10	GAGTGTGTGTTTTGCGGGTGTGGGGTTTAGTGGGAGATGATACGGAGACTTGAGTTTGTGGGGTTT
Supplementary Figure 2 v6 growth screen (origami seed ny0–ny4 as above)	v3 origami seed nx0	CTAACCCACAACGTACCGCATTAACTCTATCCCTGCTAGCCTACACACTGATCCCACGTACATGTT
Supplementary Figure 2 v6 growth screen (origami seed ny0–ny4 as above)	v3 origami seed nx1	GAGTTCGGTGATGACTTAAGTGCTGACTCTCTCTCTCTGTAAACGGACCAACTCAATGCGCGATTC
Supplementary Figure 2 v6 growth screen (origami seed ny0–ny4 as above)	v3 origami seed nx2	TAATGATGCGGTAACCAGTCTCAACCAACAGGAAACATAAGCAAGGGTATTCAACTCAAAATCAGG
Supplementary Figure 2 v6 growth screen (origami seed ny0–ny4 as above)	v3 origami seed nx3	GTACGTCGAGATCACATAGTTCTAGGGTACATGGCAGTTCGTATTCTCACCCCAAAAGCGCCGTTC
Supplementary Figure 2 v6 growth screen (origami seed ny0–ny4 as above)	v3 origami seed nx4	CATCCAAGCGCACCATTCATACTAACCCATCTCTCTGAACCGTAAGCATTTCCCACAGGTCGAGTT
Supplementary Figure 2 v6 growth screen (origami seed ny0–ny4 as above)	v3 x0	ttttttttGCTACATTCCACCGCTAGAACCCCAATGCCACTCTCCCTAAAACAACACCCACCATCTACCACTAC
Supplementary Figure 2 v6 growth screen (origami seed ny0–ny4 as above)	v3 x1	CGTACAATTGCATCTCCTACCCACAACTACTCCTGACAAAACCCACTCACCGCATTCTCCTTACCCtttttttt
Supplementary Figure 2 v6 growth screen (origami seed ny0–ny4 as above)	v3 x2	ttttttttCCCTCAACACCCCGCAACACACCACCCTCAACATTCTCCAACCAACCCTTATTCGGCCTAAAACAG
Supplementary Figure 2 v6 growth screen (origami seed ny0–ny4 as above)	v3 x3	ATTCGACAGGATGCTAAAGGTGAGTCCCTAACGTACCAATCCCACTTCCCCGCAATGATGACAGAGtttttttt
Supplementary Figure 2 v6 growth screen (origami seed ny0–ny4 as above)	v3 x4	ttttttttGCCCTAAACACCATCACCATCCCTCAACATCCCTCGTCTTCAACTCATCATAAACCTCCCTACCGT
Supplementary Figure 2 v6 growth screen (origami seed ny0–ny4 as above)	v3 x5	CGAACACTGCTACATCTATGACGAGAAAAAGGGGTCCAACATCCAACAATACAACCTCTCACACTCtttttttt
Supplementary Figure 2 v6 growth screen (origami seed ny0–ny4 as above)	v3 x6	ttttttttTATTCCACCCTAAGCTACGTATTAAGCAGATCCCAAACACAACACCCAAATCAATCTACCACTCGA
Supplementary Figure 2 v6 growth screen (origami seed ny0–ny4 as above)	v3 x7	CTAACTCGATTCAGAATTCCTCCACTCCGCATATCACAAGGGTTTCAGTAAGGTCACATCAGCTACtttttttt
Supplementary Figure 2 v6 growth screen (origami seed ny0–ny4 as above)	v3 y0	ttttttttGTTAGGCGCATGGTTAGTGAGAGGTTAAGGGAGTGTCAAGGGTGGGAAGGTGATGGAGAGGGAATA
Supplementary Figure 2 v6 growth screen (origami seed ny0–ny4 as above)	v3 y1	GTAGCTAGGGTGTTGTAGGATGTGGGATTGTTGGGAGTAGTTTTGTATGATTGGGCCGCATGAATCtttttttt
Supplementary Figure 2 v6 growth screen (origami seed ny0–ny4 as above)	v3 y2	ttttttttCATTAGCGCTTATGGTGGTGTTGTTGTGGAGAATGGTAGTTGAGTTGTTTAGCTTGATGTCCCTAG
Supplementary Figure 2 v6 growth screen (origami seed ny0–ny4 as above)	v3 y3	TGTACGCATGAGACCTTATACGGGATGTGGGATCGTTAGTGGTTGGGTAGTGGTGGCGCTTGAACGtttttttt
Supplementary Figure 2 v6 growth screen (origami seed ny0–ny4 as above)	v3 y4	ttttttttGGATGGGTAGAGAGATAAGGGTGGACTAGACGATGGACTGCTTAACTGATTACGACCTATTGACTC
Supplementary Figure 2 v6 growth screen (origami seed ny0–ny4 as above)	v3 y5	GCAATAGACATGAGACTCAGAAAACCCTGGATCCCCTTTGTTGACACCTTCGAATGCAATTGTAGTtttttttt
Supplementary Figure 2 v6 growth screen (origami seed ny0–ny4 as above)	v3 y6	ttttttttGTACGTTAGGCTAGCATGATGATTCTCTGTTTGTGTGAGTTGAAAATGGGAGGTGAGGAATGTAGC
Supplementary Figure 2 v6 growth screen (origami seed ny0–ny4 as above)	v3 y7	GGGTAATGGAAAAGTGAGTGTAGGTGAAGTGTATATGCGTGTTGGTCATAGTTTATCCTGTCTGTTtttttttt
Supplementary Figure 2 v6 growth screen (origami seed ny0–ny4 as above)	v3 GaG x8	ttttttttCTAGGGTCATGTCGTAATTCTGTTCAACTACACCACAACCATGATTGGGAGGATGATGaGCGATTC
Supplementary Figure 2 v6 growth screen (origami seed ny0–ny4 as above)	v3 GaG x9	TAATGATGaGGTAACCTGAGCTTGAAGTCGAGTCCTGATTCACCCCATTAGTCTCATAGGCGTACAtttttttt
Supplementary Figure 2 v6 growth screen (origami seed ny0–ny4 as above)	v3 GaG x10	ttttttttGAGTCAATGTCCACCTCTACACTCTCCATACAACACAGAAAACCTCTCACCCCAAAAGaGCCGTTC
Supplementary Figure 2 v6 growth screen (origami seed ny0–ny4 as above)	v3 GaG x11	CATCCAAGaGCACCATTCATACTAACCCAGACAAAGAACCATGAACTACTCACTTTTCCTTATTGCtttttttt
Supplementary Figure 2 v6 growth screen (origami seed ny0–ny4 as above)	v3 GaG y8	ttttttttCGAATAGGGAGGATGTTTTGGGGAGTGGTTGTGTCAGGTGGAGAGTAGTTAGaGGGGAGATGAGGG
Supplementary Figure 2 v6 growth screen (origami seed ny0–ny4 as above)	v3 GaG y9	CTCTGTGGTGTATGaGGGGTTCTCATGGTTGTAACTCGATCATGGAGGAAATTGAAGCAGTACGGTtttttttt
Supplementary Figure 2 v6 growth screen (origami seed ny0–ny4 as above)	v3 GaG y10	ttttttttGTTCGTGGTAGTTCTGTCCCAACTTCATCTGTGTTCTTCATTGGTGAGTTTGaGGCATCATAGGGC
Supplementary Figure 2 v6 growth screen (origami seed ny0–ny4 as above)	v3 GaG y11	GAGTGTGTGTTTTGaGGGTGTGGGGTTTAGTGGTGTCTGGGTTTAGCTCACATCCAATCGATCGAGtttttttt
Supplementary Figure 2 v6 growth screen (origami seed ny0–ny4 as above)	v3 GcG x8	ttttttttCTAGGGTCATGTCGTAATTCTGTTCAACTACACCACAACCATGATTGGGAGGATGATGcGCGATTC
Supplementary Figure 2 v6 growth screen (origami seed ny0–ny4 as above)	v3 GcG x9	TAATGATGcGGTAACCTGAGCTTGAAGTCGAGTCCTGATTCACCCCATTAGTCTCATAGGCGTACAtttttttt
Supplementary Figure 2 v6 growth screen (origami seed ny0–ny4 as above)	v3 GcG x10	ttttttttGAGTCAATGTCCACCTCTACACTCTCCATACAACACAGAAAACCTCTCACCCCAAAAGcGCCGTTC
Supplementary Figure 2 v6 growth screen (origami seed ny0–ny4 as above)	v3 GcG x11	CATCCAAGcGCACCATTCATACTAACCCAGACAAAGAACCATGAACTACTCACTTTTCCTTATTGCtttttttt
Supplementary Figure 2 v6 growth screen (origami seed ny0–ny4 as above)	v3 GcG y8	ttttttttCGAATAGGGAGGATGTTTTGGGGAGTGGTTGTGTCAGGTGGAGAGTAGTTAGcGGGGAGATGAGGG
Supplementary Figure 2 v6 growth screen (origami seed ny0–ny4 as above)	v3 GcG y9	CTCTGTGGTGTATGcGGGGTTCTCATGGTTGTAACTCGATCATGGAGGAAATTGAAGCAGTACGGTtttttttt
Supplementary Figure 2 v6 growth screen (origami seed ny0–ny4 as above)	v3 GcG y10	ttttttttGTTCGTGGTAGTTCTGTCCCAACTTCATCTGTGTTCTTCATTGGTGAGTTTGcGGCATCATAGGGC
Supplementary Figure 2 v6 growth screen (origami seed ny0–ny4 as above)	v3 GcG y11	GAGTGTGTGTTTTGcGGGTGTGGGGTTTAGTGGTGTCTGGGTTTAGCTCACATCCAATCGATCGAGtttttttt
Supplementary Figure 2 v6 growth screen (origami seed ny0–ny4 as above)	v3 GgG x8	ttttttttCTAGGGTCATGTCGTAATTCTGTTCAACTACACCACAACCATGATTGGGAGGATGATGgGCGATTC
Supplementary Figure 2 v6 growth screen (origami seed ny0–ny4 as above)	v3 GgG x9	TAATGATGgGGTAACCTGAGCTTGAAGTCGAGTCCTGATTCACCCCATTAGTCTCATAGGCGTACAtttttttt
Supplementary Figure 2 v6 growth screen (origami seed ny0–ny4 as above)	v3 GgG x10	ttttttttGAGTCAATGTCCACCTCTACACTCTCCATACAACACAGAAAACCTCTCACCCCAAAAGgGCCGTTC
Supplementary Figure 2 v6 growth screen (origami seed ny0–ny4 as above)	v3 GgG x11	CATCCAAGgGCACCATTCATACTAACCCAGACAAAGAACCATGAACTACTCACTTTTCCTTATTGCtttttttt
Supplementary Figure 2 v6 growth screen (origami seed ny0–ny4 as above)	v3 GgG y8	ttttttttCGAATAGGGAGGATGTTTTGGGGAGTGGTTGTGTCAGGTGGAGAGTAGTTAGgGGGGAGATGAGGG
Supplementary Figure 2 v6 growth screen (origami seed ny0–ny4 as above)	v3 GgG y9	CTCTGTGGTGTATGgGGGGTTCTCATGGTTGTAACTCGATCATGGAGGAAATTGAAGCAGTACGGTtttttttt
Supplementary Figure 2 v6 growth screen (origami seed ny0–ny4 as above)	v3 GgG y10	ttttttttGTTCGTGGTAGTTCTGTCCCAACTTCATCTGTGTTCTTCATTGGTGAGTTTGgGGCATCATAGGGC
Supplementary Figure 2 v6 growth screen (origami seed ny0–ny4 as above)	v3 GgG y11	GAGTGTGTGTTTTGgGGGTGTGGGGTTTAGTGGTGTCTGGGTTTAGCTCACATCCAATCGATCGAGtttttttt
Supplementary Figure 2 v6 growth screen (origami seed ny0–ny4 as above)	v3 GtG x8	ttttttttCTAGGGTCATGTCGTAATTCTGTTCAACTACACCACAACCATGATTGGGAGGATGATGtGCGATTC
Supplementary Figure 2 v6 growth screen (origami seed ny0–ny4 as above)	v3 GtG x9	TAATGATGtGGTAACCTGAGCTTGAAGTCGAGTCCTGATTCACCCCATTAGTCTCATAGGCGTACAtttttttt
Supplementary Figure 2 v6 growth screen (origami seed ny0–ny4 as above)	v3 GtG x10	ttttttttGAGTCAATGTCCACCTCTACACTCTCCATACAACACAGAAAACCTCTCACCCCAAAAGtGCCGTTC
Supplementary Figure 2 v6 growth screen (origami seed ny0–ny4 as above)	v3 GtG x11	CATCCAAGtGCACCATTCATACTAACCCAGACAAAGAACCATGAACTACTCACTTTTCCTTATTGCtttttttt
Supplementary Figure 2 v6 growth screen (origami seed ny0–ny4 as above)	v3 GtG y8	ttttttttCGAATAGGGAGGATGTTTTGGGGAGTGGTTGTGTCAGGTGGAGAGTAGTTAGtGGGGAGATGAGGG
Supplementary Figure 2 v6 growth screen (origami seed ny0–ny4 as above)	v3 GtG y9	CTCTGTGGTGTATGtGGGGTTCTCATGGTTGTAACTCGATCATGGAGGAAATTGAAGCAGTACGGTtttttttt
Supplementary Figure 2 v6 growth screen (origami seed ny0–ny4 as above)	v3 GtG y10	ttttttttGTTCGTGGTAGTTCTGTCCCAACTTCATCTGTGTTCTTCATTGGTGAGTTTGtGGCATCATAGGGC
Supplementary Figure 2 v6 growth screen (origami seed ny0–ny4 as above)	v3 GtG y11	GAGTGTGTGTTTTGtGGGTGTGGGGTTTAGTGGTGTCTGGGTTTAGCTCACATCCAATCGATCGAGtttttttt
Supplementary Figure 2 v6 growth screen (origami seed ny0–ny4 as above)	v4 origami seed ny5	GTAGGCGTCGGCGACGGTGGTGCAGTGCAACAGTAGCAAGTCAGTACCCATGTGAACCTGTATCGG
Supplementary Figure 2 v6 growth screen (origami seed ny0–ny4 as above)	v4 origami seed ny6	ACTGAGGGGAATGGGAAGAACTTTGCTTGAGAGGGGATAACGGGTCACTGTCAGCTTGTAACAACC
Supplementary Figure 2 v6 growth screen (origami seed ny0–ny4 as above)	v4 origami seed ny7	AACGAAGAACGCGCGCAGTGAGGAGTTCAGAGAATGTTACCCTAATGCTTTGCGGACTGGTTGGGT
Supplementary Figure 2 v6 growth screen (origami seed ny0–ny4 as above)	v4 origami seed ny8	GGTTCAGATGTATGCGGGTTTTTACGGTCATGTTCCTGTGTTTAAATGCGTCACCCTGTGCCTTGT
Supplementary Figure 2 v6 growth screen (origami seed ny0–ny4 as above)	v4 origami seed ny9	ACTCTTTCTTTGTACGTGGTCCTGGTTAACTGCTCAGACTGGTTCCTATATGCGGGTGTTGAGATG
Supplementary Figure 2 v6 growth screen (origami seed ny0–ny4 as above)	v4 origami seed ny10	CATTGGATGGTTTGCGGGGGATGTAACGGTTTTGAGATGATACGGAGACTTGAGTTTGTGGGGTTT
Supplementary Figure 2 v6 growth screen (origami seed ny0–ny4 as above)	v4 origami seed nx0	CACCTCCACAACGTACCGCATTAACTCTATCCCTGCTAGCCTACACACTGATCCCACGTACATGTT
Supplementary Figure 2 v6 growth screen (origami seed ny0–ny4 as above)	v4 origami seed nx1	GAGTTCGGTGATGACTTAAGTGCTGACTCTCTCTCTCTGTAAACGGACCAACTCAAAGCGCCAATG
Supplementary Figure 2 v6 growth screen (origami seed ny0–ny4 as above)	v4 origami seed nx2	GGATCAAGCGGCCCAGAGTCTCAACCAACAGGAAACATAAGCAAGGGTATTCAACTCAAAATCAGG
Supplementary Figure 2 v6 growth screen (origami seed ny0–ny4 as above)	v4 origami seed nx3	GTACGTCGAGATCACATAGTTCTAGGGTACATGGCAGTTCGTATTCGTCTATGGTTTGCGGCTGAA
Supplementary Figure 2 v6 growth screen (origami seed ny0–ny4 as above)	v4 origami seed nx4	ACCAAAAGCGCGCATAAGAAGCCAACCCATCTCTCTGAACCGTAAGCATTTCCCACAGGTCGAGTT
Supplementary Figure 2 v6 growth screen (origami seed ny0–ny4 as above)	v4 x0	ttttttttCCGATATTCCCCCGCAAAAAACAACCAGAAAACCACCATAACAGGACAAGTAGGAAGCAAAGTAGC
Supplementary Figure 2 v6 growth screen (origami seed ny0–ny4 as above)	v4 x1	CTTCCCGGTTATAATGCCTGTTAGTTGGAGTGATCAGTCGTTACATAGGCCGCATCCAGTCTCAGTtttttttt
Supplementary Figure 2 v6 growth screen (origami seed ny0–ny4 as above)	v4 x2	ttttttttACCCAAACATCCCGCATATCCCTATTCCTAGTGTGTGAATCGTTGCCTAATCAATCTACCCTTTCG
Supplementary Figure 2 v6 growth screen (origami seed ny0–ny4 as above)	v4 x3	TAAACTGTCAGCCTCTCCCAAATACCATCTACCTTACCACGAGAAACACCCGCAAAACACTGAACCtttttttt
Supplementary Figure 2 v6 growth screen (origami seed ny0–ny4 as above)	v4 x4	ttttttttCATCTCACCATACCCTTCCATTGCATACTTGACTCCGTAATCTCCCTCTGTCGTTGGATCCGCTTA
Supplementary Figure 2 v6 growth screen (origami seed ny0–ny4 as above)	v4 x5	CAACACAGACAACAACCCATCACTCTCACAACGTCATCTCTCCAAACCAGAACAAACCCTCCAATGtttttttt
Supplementary Figure 2 v6 growth screen (origami seed ny0–ny4 as above)	v4 x6	ttttttttCTCCCTGAAACGAGTCATAACATAAGCATACACACCTGAGATTCCCACTTTACAACAGCAACAACA
Supplementary Figure 2 v6 growth screen (origami seed ny0–ny4 as above)	v4 x7	CACCTACACTCCACCATTACCCCATACCGCAATACTACTCTCACACATCTCACATTAACCCAGCATtttttttt
Supplementary Figure 2 v6 growth screen (origami seed ny0–ny4 as above)	v4 y0	ttttttttAGGTGGCGCTTCTGGGAGACGAGGTTGATGGTGACTGAGGAATAGTGTTAAGGGTAGGGTAGGGAG
Supplementary Figure 2 v6 growth screen (origami seed ny0–ny4 as above)	v4 y1	ATGCTGGTTTCTTGTTCAATGGTCTCGTCACTATCACTCCTGTTGCTTCTACCATCCGCTTCATTGtttttttt
Supplementary Figure 2 v6 growth screen (origami seed ny0–ny4 as above)	v4 y2	ttttttttGATCCCCGCAATATGCCTTGTCCAACTTTCACAGGTAAGTATGCTGGTTTGACTCGGTTATCTTGC
Supplementary Figure 2 v6 growth screen (origami seed ny0–ny4 as above)	v4 y3	GGTGAATTCGGATGTGATGTTATGGAGAGTCAAGGTAGAAACGAAACAGGTCCTAGCGCTTTTCAGtttttttt
Supplementary Figure 2 v6 growth screen (origami seed ny0–ny4 as above)	v4 y4	ttttttttTTGGTTTTGCTCATTATTAGGCTGGTATACGGAGATGATGCTTAGATGTAGGGTGATGGGGGTGAG
Supplementary Figure 2 v6 growth screen (origami seed ny0–ny4 as above)	v4 y5	GGTGTTATGGGGTGAGAAGTGTGTGAGAGTGTACGTTGTGAGATTTTGGGATTGATAACCGGCTACtttttttt
Supplementary Figure 2 v6 growth screen (origami seed ny0–ny4 as above)	v4 y6	ttttttttGGAAGGGGTAGAGAGGCAGAGGGAGAGTCAGGTGTAGTAGGGAGGGAAAAAGGGAAAGGATATCGG
Supplementary Figure 2 v6 growth screen (origami seed ny0–ny4 as above)	v4 y7	ACTGAGGGGAATGAGGGGAAGCTACGGTGGTTAATTGCGGAATCTGATGGAACGACTGACACGAAAtttttttt
Supplementary Figure 2 v6 growth screen (origami seed ny0–ny4 as above)	v4 GaG x8	ttttttttGCAAGACCGAACACCCTACACTCTCCCTTAACCAAACCCTTCCCTACAACCCCTCAAGaGCCAATG
Supplementary Figure 2 v6 growth screen (origami seed ny0–ny4 as above)	v4 GaG x9	GGATCAAGaGGCCCAGAACACTACCCACACAACCTCACACCGTATTTCCTCTCACCCCATTTCACCtttttttt
Supplementary Figure 2 v6 growth screen (origami seed ny0–ny4 as above)	v4 GaG x10	ttttttttCTCACCCCCATTCCCTTGCTTCTCGATTATCACACACTCTTCCTTCGTCTATGGTTTGaGGCTGAA
Supplementary Figure 2 v6 growth screen (origami seed ny0–ny4 as above)	v4 GaG x11	ACCAAAAGaGCGCATAAGAAGCCAACCCATCACTACACACCTCACACACCCCTCATCCTTAACACCtttttttt
Supplementary Figure 2 v6 growth screen (origami seed ny0–ny4 as above)	v4 GaG y8	ttttttttGTTTAGGATCCGTTGTAAGTGGGTATGGGGTTTGTGAGAATCGAGTGTGTTGaGGACTGGTTGGGT
Supplementary Figure 2 v6 growth screen (origami seed ny0–ny4 as above)	v4 GaG y9	GGTTCAGATGTATGaGGGTTTTTGAGGTGTGATGTTGTGGGGAAGGGTAATTGTATGTCTGTAAGCtttttttt
Supplementary Figure 2 v6 growth screen (origami seed ny0–ny4 as above)	v4 GaG y10	ttttttttTGTTGTTGCTGTGGTGGTTGTATGGGTGAGTGTGTGTACTGGTTCCTATATGaGGGTGTTGAGATG
Supplementary Figure 2 v6 growth screen (origami seed ny0–ny4 as above)	v4 GaG y11	CATTGGATGGTTTGaGGGGGATGTAACGGTTTTGTGATGAGGAAAGTGTTGAGGGGAGTGTTGTTGtttttttt
Supplementary Figure 2 v6 growth screen (origami seed ny0–ny4 as above)	v4 GcG x8	ttttttttGCAAGACCGAACACCCTACACTCTCCCTTAACCAAACCCTTCCCTACAACCCCTCAAGcGCCAATG
Supplementary Figure 2 v6 growth screen (origami seed ny0–ny4 as above)	v4 GcG x9	GGATCAAGcGGCCCAGAACACTACCCACACAACCTCACACCGTATTTCCTCTCACCCCATTTCACCtttttttt
Supplementary Figure 2 v6 growth screen (origami seed ny0–ny4 as above)	v4 GcG x10	ttttttttCTCACCCCCATTCCCTTGCTTCTCGATTATCACACACTCTTCCTTCGTCTATGGTTTGcGGCTGAA
Supplementary Figure 2 v6 growth screen (origami seed ny0–ny4 as above)	v4 GcG x11	ACCAAAAGcGCGCATAAGAAGCCAACCCATCACTACACACCTCACACACCCCTCATCCTTAACACCtttttttt
Supplementary Figure 2 v6 growth screen (origami seed ny0–ny4 as above)	v4 GcG y8	ttttttttGTTTAGGATCCGTTGTAAGTGGGTATGGGGTTTGTGAGAATCGAGTGTGTTGcGGACTGGTTGGGT
Supplementary Figure 2 v6 growth screen (origami seed ny0–ny4 as above)	v4 GcG y9	GGTTCAGATGTATGcGGGTTTTTGAGGTGTGATGTTGTGGGGAAGGGTAATTGTATGTCTGTAAGCtttttttt
Supplementary Figure 2 v6 growth screen (origami seed ny0–ny4 as above)	v4 GcG y10	ttttttttTGTTGTTGCTGTGGTGGTTGTATGGGTGAGTGTGTGTACTGGTTCCTATATGcGGGTGTTGAGATG
Supplementary Figure 2 v6 growth screen (origami seed ny0–ny4 as above)	v4 GcG y11	CATTGGATGGTTTGcGGGGGATGTAACGGTTTTGTGATGAGGAAAGTGTTGAGGGGAGTGTTGTTGtttttttt
Supplementary Figure 2 v6 growth screen (origami seed ny0–ny4 as above)	v4 GgG x8	ttttttttGCAAGACCGAACACCCTACACTCTCCCTTAACCAAACCCTTCCCTACAACCCCTCAAGgGCCAATG
Supplementary Figure 2 v6 growth screen (origami seed ny0–ny4 as above)	v4 GgG x9	GGATCAAGgGGCCCAGAACACTACCCACACAACCTCACACCGTATTTCCTCTCACCCCATTTCACCtttttttt
Supplementary Figure 2 v6 growth screen (origami seed ny0–ny4 as above)	v4 GgG x10	ttttttttCTCACCCCCATTCCCTTGCTTCTCGATTATCACACACTCTTCCTTCGTCTATGGTTTGgGGCTGAA
Supplementary Figure 2 v6 growth screen (origami seed ny0–ny4 as above)	v4 GgG x11	ACCAAAAGgGCGCATAAGAAGCCAACCCATCACTACACACCTCACACACCCCTCATCCTTAACACCtttttttt
Supplementary Figure 2 v6 growth screen (origami seed ny0–ny4 as above)	v4 GgG y8	ttttttttGTTTAGGATCCGTTGTAAGTGGGTATGGGGTTTGTGAGAATCGAGTGTGTTGgGGACTGGTTGGGT
Supplementary Figure 2 v6 growth screen (origami seed ny0–ny4 as above)	v4 GgG y9	GGTTCAGATGTATGgGGGTTTTTGAGGTGTGATGTTGTGGGGAAGGGTAATTGTATGTCTGTAAGCtttttttt
Supplementary Figure 2 v6 growth screen (origami seed ny0–ny4 as above)	v4 GgG y10	ttttttttTGTTGTTGCTGTGGTGGTTGTATGGGTGAGTGTGTGTACTGGTTCCTATATGgGGGTGTTGAGATG
Supplementary Figure 2 v6 growth screen (origami seed ny0–ny4 as above)	v4 GgG y11	CATTGGATGGTTTGgGGGGGATGTAACGGTTTTGTGATGAGGAAAGTGTTGAGGGGAGTGTTGTTGtttttttt
Supplementary Figure 2 v6 growth screen (origami seed ny0–ny4 as above)	v4 GtG x8	ttttttttGCAAGACCGAACACCCTACACTCTCCCTTAACCAAACCCTTCCCTACAACCCCTCAAGtGCCAATG
Supplementary Figure 2 v6 growth screen (origami seed ny0–ny4 as above)	v4 GtG x9	GGATCAAGtGGCCCAGAACACTACCCACACAACCTCACACCGTATTTCCTCTCACCCCATTTCACCtttttttt
Supplementary Figure 2 v6 growth screen (origami seed ny0–ny4 as above)	v4 GtG x10	ttttttttCTCACCCCCATTCCCTTGCTTCTCGATTATCACACACTCTTCCTTCGTCTATGGTTTGtGGCTGAA
Supplementary Figure 2 v6 growth screen (origami seed ny0–ny4 as above)	v4 GtG x11	ACCAAAAGtGCGCATAAGAAGCCAACCCATCACTACACACCTCACACACCCCTCATCCTTAACACCtttttttt
Supplementary Figure 2 v6 growth screen (origami seed ny0–ny4 as above)	v4 GtG y8	ttttttttGTTTAGGATCCGTTGTAAGTGGGTATGGGGTTTGTGAGAATCGAGTGTGTTGtGGACTGGTTGGGT
Supplementary Figure 2 v6 growth screen (origami seed ny0–ny4 as above)	v4 GtG y9	GGTTCAGATGTATGtGGGTTTTTGAGGTGTGATGTTGTGGGGAAGGGTAATTGTATGTCTGTAAGCtttttttt
Supplementary Figure 2 v6 growth screen (origami seed ny0–ny4 as above)	v4 GtG y10	ttttttttTGTTGTTGCTGTGGTGGTTGTATGGGTGAGTGTGTGTACTGGTTCCTATATGtGGGTGTTGAGATG
Supplementary Figure 2 v6 growth screen (origami seed ny0–ny4 as above)	v4 GtG y11	CATTGGATGGTTTGtGGGGGATGTAACGGTTTTGTGATGAGGAAAGTGTTGAGGGGAGTGTTGTTGtttttttt
Supplementary Figure 2 v6 growth screen (origami seed ny0–ny4 as above)	v5 origami seed ny5	GTAGGCGTCGGCGACGGTGGTGCAGTGCAACAGTAGCAAGTCAGTACCCATGTGAACCTGTGTCGA
Supplementary Figure 2 v6 growth screen (origami seed ny0–ny4 as above)	v5 origami seed ny6	GAGGTGGATGGTGGGAAGAACTTTGCTTGAGAGGGGATAACGGGTCACTGTCAGCTTGTAACAACC
Supplementary Figure 2 v6 growth screen (origami seed ny0–ny4 as above)	v5 origami seed ny7	AACGAAGAACGCGCGCAGTGAGGAGTTCAGAGAATGTTACCCTAATGCTTAGCGGTGGTAGGTGAA
Supplementary Figure 2 v6 growth screen (origami seed ny0–ny4 as above)	v5 origami seed ny8	AGGTTGGGTAATTGCGGGTTTCTACGGTCATGTTCCTGTGTTTAAATGCGTCACCCTGTGCCTTGT
Supplementary Figure 2 v6 growth screen (origami seed ny0–ny4 as above)	v5 origami seed ny9	ACTCTTTCTTTGTACGTGGTCCTGGTTAACTGCTCAGATTGCTGGGGTAATGCGGGAATGTACACC
Supplementary Figure 2 v6 growth screen (origami seed ny0–ny4 as above)	v5 origami seed ny10	GAGATACCAGAATGCGGGAGAAGGAGAAGAGAGGAGATGATACGGAGACTTGAGTTTGTGGGGTTT
Supplementary Figure 2 v6 growth screen (origami seed ny0–ny4 as above)	v5 origami seed nx0	AAAACCCACAACGTACCGCATTAACTCTATCCCTGCTAGCCTACACACTGATCCCACGTACATGTT
Supplementary Figure 2 v6 growth screen (origami seed ny0–ny4 as above)	v5 origami seed nx1	GAGTTCGGTGATGACTTAAGTGCTGACTCTCTCTCTCTGTAAACGGACCAACTCAAAGCGGCAAGG
Supplementary Figure 2 v6 growth screen (origami seed ny0–ny4 as above)	v5 origami seed nx2	AAGGAAAGCGGTAGGAAGTCTCAACCAACAGGAAACATAAGCAAGGGTATTCAACTCAAAATCAGG
Supplementary Figure 2 v6 growth screen (origami seed ny0–ny4 as above)	v5 origami seed nx3	GTACGTCGAGATCACATAGTTCTAGGGTACATGGCAGTTCGTATAGCAAAAACAAAAGCGGTCAAG
Supplementary Figure 2 v6 growth screen (origami seed ny0–ny4 as above)	v5 origami seed nx4	TCCATAAGCGCCCAGTTTCAGTATCAGCATCTCTCTGAACCGTAAGCATTTCCCACAGGTCGAGTT
Supplementary Figure 2 v6 growth screen (origami seed ny0–ny4 as above)	v5 x0	ttttttttTCGACACCATCCCGCTAGAAACCAGCAACTCTCTTCGATTAGGTAGGGTATCATGATCTCGGCTTA
Supplementary Figure 2 v6 growth screen (origami seed ny0–ny4 as above)	v5 x1	CTTCCGTTCGTTGCAATGTCAGTCGTTTTTGTGTCCTTTTCTCCTACCCCCGCAATACCACACCTCtttttttt
Supplementary Figure 2 v6 growth screen (origami seed ny0–ny4 as above)	v5 x2	ttttttttTTCACCTTACCCCGCATTTCTCTCTACCTACGATAAGCATGTAGCAACTCTGATGTCGTCTCTGTA
Supplementary Figure 2 v6 growth screen (origami seed ny0–ny4 as above)	v5 x3	TCGTTCAAGCTTCAATTAGGGTTCGTATAGTTGTAGTGTCTTTCTTCAGCCGCATCATTCCAACCTtttttttt
Supplementary Figure 2 v6 growth screen (origami seed ny0–ny4 as above)	v5 x4	ttttttttGGTGTATCTGGCGGAAAAGGTAAGGGGTGAAGGTTGAACGGGATTAGTGTAGCATTGTGAGGTGAG
Supplementary Figure 2 v6 growth screen (origami seed ny0–ny4 as above)	v5 x5	AAGGGTGTGTGTCTGTCGTTACTGGTTGCTTGTTCTGAGAGTCGTGTGGCTAGGGTTGTGTATCTCtttttttt
Supplementary Figure 2 v6 growth screen (origami seed ny0–ny4 as above)	v5 x6	ttttttttGTGTTGGAGGGGGGGTAGGTGAGAGGGAGTTGGTTAGGCTGACACGGAAAATCGAAAAGGGTAGAC
Supplementary Figure 2 v6 growth screen (origami seed ny0–ny4 as above)	v5 x7	AAAACGGTGTATGAAGTAGTGAGCATATTGGGAGGGTTTTTGGGTAGGTTTGTGTGGAGTGAGAGGtttttttt
Supplementary Figure 2 v6 growth screen (origami seed ny0–ny4 as above)	v5 y0	ttttttttGTTTTCCGCTTTCCTATTTGCTCTGATATCGAAAAGGAGGTAGACTGAATTTCCGCACAACAACAC
Supplementary Figure 2 v6 growth screen (origami seed ny0–ny4 as above)	v5 y1	CCTCTCCCCTCCCCTAGTACCTGAAAGATCGTACACAAAACCTAACTGAATTGTTCCGCTTCCTTGtttttttt
Supplementary Figure 2 v6 growth screen (origami seed ny0–ny4 as above)	v5 y2	ttttttttTCCTTCCGCTTACTGGTACCCTAACGATGCTTACACTAACCCCTCCACATACCCCACTCCTTCCAA
Supplementary Figure 2 v6 growth screen (origami seed ny0–ny4 as above)	v5 y3	GACTCACTAACACACAATCACCCGACTCCCTTCCAACTACTACACTGACACATGAGCGCTTCTTGAtttttttt
Supplementary Figure 2 v6 growth screen (origami seed ny0–ny4 as above)	v5 y4	ttttttttATGGACGAGATTTGCAGAGTTGTACGAGTTCAATCAGATCCCTCACCTATTTCCGCTCCCACCACT
Supplementary Figure 2 v6 growth screen (origami seed ny0–ny4 as above)	v5 y5	ACCGATCACTCCCATCCTACCACCCAAACCAACACAAGCATCCCACCCTACATCAACGAACTAAGCtttttttt
Supplementary Figure 2 v6 growth screen (origami seed ny0–ny4 as above)	v5 y6	ttttttttGGAAGAGACGAATTGAACACTAAACCAGCCTAAAACCCCACTCCCCTATCACCTTCATGTTGTCGA
Supplementary Figure 2 v6 growth screen (origami seed ny0–ny4 as above)	v5 y7	GAGGTGGATGGTTAGGCCCCTTACTCCCCCCAATCCCAATGTCAGTAACGATGCTAGCTTGTACAGtttttttt
Supplementary Figure 2 v6 growth screen (origami seed ny0–ny4 as above)	v5 GaG x8	ttttttttTTGGAAGTTAGCGGAAATGGTAGGAGTGTTGGGGAGATGTGTGTTGGTCAATGGTAAGaGGCAAGG
Supplementary Figure 2 v6 growth screen (origami seed ny0–ny4 as above)	v5 GaG x9	AAGGAAAGaGGTAGGAAGTGAAAGACGGGAAGGAAGAAGGGAGTATAGGGGATGGGGGAGTGAGTCtttttttt
Supplementary Figure 2 v6 growth screen (origami seed ny0–ny4 as above)	v5 GaG x10	ttttttttAGTGGTGAGTGAAGGTGAAGGGAGACGAATGAGGAGTGATATGCAGCAAAAACAAAAGaGGTCAAG
Supplementary Figure 2 v6 growth screen (origami seed ny0–ny4 as above)	v5 GaG x11	TCCATAAGaGCCCAGTTTCAGTATCAGCACAGACAACAAACGTACCAAGGCCTAAACATGATCGGTtttttttt
Supplementary Figure 2 v6 growth screen (origami seed ny0–ny4 as above)	v5 GaG y8	ttttttttAACGACTCACAACAGATTTCCGTATGCCATCTCTTCTTTCGTCTCTTGGTAGaGGTGGTAGGTGAA
Supplementary Figure 2 v6 growth screen (origami seed ny0–ny4 as above)	v5 GaG y9	AGGTTGGGTAATTGaGGGTTTCTACGTTCTCATCCTTCCACACATCACTATCGATCACACACTCACtttttttt
Supplementary Figure 2 v6 growth screen (origami seed ny0–ny4 as above)	v5 GaG y10	ttttttttCCCTTCCCTTTCTTCATGACCACGTCTTCACTCTGTTGTTGCTGGGGTAATGaGGGAATGTACACC
Supplementary Figure 2 v6 growth screen (origami seed ny0–ny4 as above)	v5 GaG y11	GAGATACCAGAATGaGGGAGAAGGAGAAGAGAGTCTGTGGCATATTCACTACCATTACACCGTCTAtttttttt
Supplementary Figure 2 v6 growth screen (origami seed ny0–ny4 as above)	v5 GcG x8	ttttttttTTGGAAGTTAGCGGAAATGGTAGGAGTGTTGGGGAGATGTGTGTTGGTCAATGGTAAGcGGCAAGG
Supplementary Figure 2 v6 growth screen (origami seed ny0–ny4 as above)	v5 GcG x9	AAGGAAAGcGGTAGGAAGTGAAAGACGGGAAGGAAGAAGGGAGTATAGGGGATGGGGGAGTGAGTCtttttttt
Supplementary Figure 2 v6 growth screen (origami seed ny0–ny4 as above)	v5 GcG x10	ttttttttAGTGGTGAGTGAAGGTGAAGGGAGACGAATGAGGAGTGATATGCAGCAAAAACAAAAGcGGTCAAG
Supplementary Figure 2 v6 growth screen (origami seed ny0–ny4 as above)	v5 GcG x11	TCCATAAGcGCCCAGTTTCAGTATCAGCACAGACAACAAACGTACCAAGGCCTAAACATGATCGGTtttttttt
Supplementary Figure 2 v6 growth screen (origami seed ny0–ny4 as above)	v5 GcG y8	ttttttttAACGACTCACAACAGATTTCCGTATGCCATCTCTTCTTTCGTCTCTTGGTAGcGGTGGTAGGTGAA
Supplementary Figure 2 v6 growth screen (origami seed ny0–ny4 as above)	v5 GcG y9	AGGTTGGGTAATTGcGGGTTTCTACGTTCTCATCCTTCCACACATCACTATCGATCACACACTCACtttttttt
Supplementary Figure 2 v6 growth screen (origami seed ny0–ny4 as above)	v5 GcG y10	ttttttttCCCTTCCCTTTCTTCATGACCACGTCTTCACTCTGTTGTTGCTGGGGTAATGcGGGAATGTACACC
Supplementary Figure 2 v6 growth screen (origami seed ny0–ny4 as above)	v5 GcG y11	GAGATACCAGAATGcGGGAGAAGGAGAAGAGAGTCTGTGGCATATTCACTACCATTACACCGTCTAtttttttt
Supplementary Figure 2 v6 growth screen (origami seed ny0–ny4 as above)	v5 GgG x8	ttttttttTTGGAAGTTAGCGGAAATGGTAGGAGTGTTGGGGAGATGTGTGTTGGTCAATGGTAAGgGGCAAGG
Supplementary Figure 2 v6 growth screen (origami seed ny0–ny4 as above)	v5 GgG x9	AAGGAAAGgGGTAGGAAGTGAAAGACGGGAAGGAAGAAGGGAGTATAGGGGATGGGGGAGTGAGTCtttttttt
Supplementary Figure 2 v6 growth screen (origami seed ny0–ny4 as above)	v5 GgG x10	ttttttttAGTGGTGAGTGAAGGTGAAGGGAGACGAATGAGGAGTGATATGCAGCAAAAACAAAAGgGGTCAAG
Supplementary Figure 2 v6 growth screen (origami seed ny0–ny4 as above)	v5 GgG x11	TCCATAAGgGCCCAGTTTCAGTATCAGCACAGACAACAAACGTACCAAGGCCTAAACATGATCGGTtttttttt
Supplementary Figure 2 v6 growth screen (origami seed ny0–ny4 as above)	v5 GgG y8	ttttttttAACGACTCACAACAGATTTCCGTATGCCATCTCTTCTTTCGTCTCTTGGTAGgGGTGGTAGGTGAA
Supplementary Figure 2 v6 growth screen (origami seed ny0–ny4 as above)	v5 GgG y9	AGGTTGGGTAATTGgGGGTTTCTACGTTCTCATCCTTCCACACATCACTATCGATCACACACTCACtttttttt
Supplementary Figure 2 v6 growth screen (origami seed ny0–ny4 as above)	v5 GgG y10	ttttttttCCCTTCCCTTTCTTCATGACCACGTCTTCACTCTGTTGTTGCTGGGGTAATGgGGGAATGTACACC
Supplementary Figure 2 v6 growth screen (origami seed ny0–ny4 as above)	v5 GgG y11	GAGATACCAGAATGgGGGAGAAGGAGAAGAGAGTCTGTGGCATATTCACTACCATTACACCGTCTAtttttttt
Supplementary Figure 2 v6 growth screen (origami seed ny0–ny4 as above)	v5 GtG x8	ttttttttTTGGAAGTTAGCGGAAATGGTAGGAGTGTTGGGGAGATGTGTGTTGGTCAATGGTAAGtGGCAAGG
Supplementary Figure 2 v6 growth screen (origami seed ny0–ny4 as above)	v5 GtG x9	AAGGAAAGtGGTAGGAAGTGAAAGACGGGAAGGAAGAAGGGAGTATAGGGGATGGGGGAGTGAGTCtttttttt
Supplementary Figure 2 v6 growth screen (origami seed ny0–ny4 as above)	v5 GtG x10	ttttttttAGTGGTGAGTGAAGGTGAAGGGAGACGAATGAGGAGTGATATGCAGCAAAAACAAAAGtGGTCAAG
Supplementary Figure 2 v6 growth screen (origami seed ny0–ny4 as above)	v5 GtG x11	TCCATAAGtGCCCAGTTTCAGTATCAGCACAGACAACAAACGTACCAAGGCCTAAACATGATCGGTtttttttt
Supplementary Figure 2 v6 growth screen (origami seed ny0–ny4 as above)	v5 GtG y8	ttttttttAACGACTCACAACAGATTTCCGTATGCCATCTCTTCTTTCGTCTCTTGGTAGtGGTGGTAGGTGAA
Supplementary Figure 2 v6 growth screen (origami seed ny0–ny4 as above)	v5 GtG y9	AGGTTGGGTAATTGtGGGTTTCTACGTTCTCATCCTTCCACACATCACTATCGATCACACACTCACtttttttt
Supplementary Figure 2 v6 growth screen (origami seed ny0–ny4 as above)	v5 GtG y10	ttttttttCCCTTCCCTTTCTTCATGACCACGTCTTCACTCTGTTGTTGCTGGGGTAATGtGGGAATGTACACC
Supplementary Figure 2 v6 growth screen (origami seed ny0–ny4 as above)	v5 GtG y11	GAGATACCAGAATGtGGGAGAAGGAGAAGAGAGTCTGTGGCATATTCACTACCATTACACCGTCTAtttttttt
Supplementary Figure 2 v6 growth screen (origami seed ny0–ny4 as above)	v6 origami seed ny5	GTAGGCGTCGGCGACGGTGGTGCAGTGCAACAGTAGCAAGTCAGTACCCATGTGAACCTGTATCGG
Supplementary Figure 2 v6 growth screen (origami seed ny0–ny4 as above)	v6 origami seed ny6	GGTGAGTCAGATGGGAAGAACTTTGCTTGAGAGGGGATAACGGGTCACTGTCAGCTTGTAACAACC
Supplementary Figure 2 v6 growth screen (origami seed ny0–ny4 as above)	v6 origami seed ny7	AACGAAGAACGCGCGCAGTGAGGAGTTCAGAGAATGTTACCCTAATGCTTTGCGGAGGAATTGTTC
Supplementary Figure 2 v6 growth screen (origami seed ny0–ny4 as above)	v6 origami seed ny8	CTTGTGGTTTATTGCGGGTCTGTACGGTCATGTTCCTGTGTTTAAATGCGTCACCCTGTGCCTTGT
Supplementary Figure 2 v6 growth screen (origami seed ny0–ny4 as above)	v6 origami seed ny9	ACTCTTTCTTTGTACGTGGTCCTGGTTAACTGCTCAGATCGTTGTGTTGTTGCGGGGTAAGATGTC
Supplementary Figure 2 v6 growth screen (origami seed ny0–ny4 as above)	v6 origami seed ny10	CGGTAGATTCGTTGCGGTGTTAGGTAGAGTGTTGAGATGATACGGAGACTTGAGTTTGTGGGGTTT
Supplementary Figure 2 v6 growth screen (origami seed ny0–ny4 as above)	v6 origami seed nx0	CCCATCCACAACGTACCGCATTAACTCTATCCCTGCTAGCCTACACACTGATCCCACGTACATGTT
Supplementary Figure 2 v6 growth screen (origami seed ny0–ny4 as above)	v6 origami seed nx1	GAGTTCGGTGATGACTTAAGTGCTGACTCTCTCTCTCTGTAAACGGACCAACTCATAGCGCTCAAT
Supplementary Figure 2 v6 growth screen (origami seed ny0–ny4 as above)	v6 origami seed nx2	ACACTTAGCGGCTCACAGTCTCAACCAACAGGAAACATAAGCAAGGGTATTCAACTCAAAATCAGG
Supplementary Figure 2 v6 growth screen (origami seed ny0–ny4 as above)	v6 origami seed nx3	GTACGTCGAGATCACATAGTTCTAGGGTACATGGCAGTTCGTATAGGTTTATGGTAAGCGCAAAAC
Supplementary Figure 2 v6 growth screen (origami seed ny0–ny4 as above)	v6 origami seed nx4	TTCTCAAGCGCTACCACAACCTCCATCCATCTCTCTGAACCGTAAGCATTTCCCACAGGTCGAGTT
Supplementary Figure 2 v6 growth screen (origami seed ny0–ny4 as above)	v6 x0	ttttttttCCGATATCTGACCGCAACAGACCAACGAAACACCACAGGCGGATCCATCACGTATAAGCAACAACC
Supplementary Figure 2 v6 growth screen (origami seed ny0–ny4 as above)	v6 x1	GCTTCCAACTCACCATTACCATCACCTCGCATACCAAGTCTACCCAACACCGCAATTCCTCTCACCtttttttt
Supplementary Figure 2 v6 growth screen (origami seed ny0–ny4 as above)	v6 x2	ttttttttGAACAATAAACCCGCAATAACAAACACTACAACACCTCAAAGAACATCACAAACCTCACAGCGAAG
Supplementary Figure 2 v6 growth screen (origami seed ny0–ny4 as above)	v6 x3	GAACTCGGAAAGATGAGCCCTACGTACCCTGAAACCAAGCACTACCGAACCGCAATTACCCACAAGtttttttt
Supplementary Figure 2 v6 growth screen (origami seed ny0–ny4 as above)	v6 x4	ttttttttGACATCCGAATAGAGACAGAGGGCCAAATGAAGGGGAGTTATGCGTGTTGTTGTGATCCGTGTCCA
Supplementary Figure 2 v6 growth screen (origami seed ny0–ny4 as above)	v6 x5	TTCAGCAGCATAAACCGACTACTACACTTCTCCTACAATCTCCAACTACCAGACACACACCTACCGtttttttt
Supplementary Figure 2 v6 growth screen (origami seed ny0–ny4 as above)	v6 x6	ttttttttAGCAAATCGTAACCCAACCCTCTTCAGTACCTCTCTTTCCTAGCCACAACCCTCATCCTTCCACTG
Supplementary Figure 2 v6 growth screen (origami seed ny0–ny4 as above)	v6 x7	CCCATAACACCTTTCCTCTCACCATACTGCCTTGCTTCTTGAACTTCTGATACCGGACCACATAGCtttttttt
Supplementary Figure 2 v6 growth screen (origami seed ny0–ny4 as above)	v6 y0	ttttttttATGGGGCGCTAGTGAGAAACCTGATGGCCTGTGCTTGGAGTGTTTTCGGGTCTCTGTGTGTTTGCT
Supplementary Figure 2 v6 growth screen (origami seed ny0–ny4 as above)	v6 y1	GCTATGTACGATGTCTGCCTCTTAGTGCGTTGTTATGCGATCCGAGGTTGACCATCCGCTAATTGAtttttttt
Supplementary Figure 2 v6 growth screen (origami seed ny0–ny4 as above)	v6 y2	ttttttttAGTGTGCGCTTTGGTATGATGGAGGTGTGAGGTTTGGTTTTGGCGTAGTTTGGGTTGGTCAGGGAG
Supplementary Figure 2 v6 growth screen (origami seed ny0–ny4 as above)	v6 y3	GGGTTTTTCTGCGGTATGAGGGTGGAGACTTCATTCAGGTTCTTATGGTAATACGGCGCTTGTTTTtttttttt
Supplementary Figure 2 v6 growth screen (origami seed ny0–ny4 as above)	v6 y4	ttttttttGAGAATTGCTTATGGTGTGATGGTACGACTCCCTTGTAACTGAACAGAAACCACTCGTCTTAGCCT
Supplementary Figure 2 v6 growth screen (origami seed ny0–ny4 as above)	v6 y5	TCCGAATACCAGAGTGTTCAACGTTCAAGAGGTGGAGAAGCATATAGGGCGGTTTGAGTTGGGTTGtttttttt
Supplementary Figure 2 v6 growth screen (origami seed ny0–ny4 as above)	v6 y6	ttttttttGAAGCCTGTGATCATCCAACACGTGTAGAAAGAGAAGCCACTGATATGCACACAAAACACTATCGG
Supplementary Figure 2 v6 growth screen (origami seed ny0–ny4 as above)	v6 y7	GGTGAGTCAGATCCCAACCCTCCCATTCAACGTAAGGCAGCTAGGTAGTCCACAATTTCCGCTTCGtttttttt
Supplementary Figure 2 v6 growth screen (origami seed ny0–ny4 as above)	v6 GaG x8	ttttttttCTCCCTCAGAAAGTGGTGTTGATCAGTGACGTTAGACAGCCCATTATTCCTGGATTAGaGCTCAAT
Supplementary Figure 2 v6 growth screen (origami seed ny0–ny4 as above)	v6 GaG x9	ACACTTAGaGGCTCACTTGGACCTTTGTAGTTGTACGAGAATGGGCATAACACTCAGACGAAACCCtttttttt
Supplementary Figure 2 v6 growth screen (origami seed ny0–ny4 as above)	v6 GaG x10	ttttttttAGGCTATGGTATTGTGTGAGGGCTGAGATTACGTGTGAGTGTGAAGGTTTATGGTAAGaGCAAAAC
Supplementary Figure 2 v6 growth screen (origami seed ny0–ny4 as above)	v6 GaG x11	TTCTCAAGaGCTACCACAACCTCCATCAATGTTTAGACCACGTAGCCTATTGGGAGTGTTTTCGGAtttttttt
Supplementary Figure 2 v6 growth screen (origami seed ny0–ny4 as above)	v6 GaG y8	ttttttttAGTTCACGGATGGTTTGTTGTGGTATGCTGTCTTCGTATCTCAGTAGGCTTGaGGAGGAATTGTTC
Supplementary Figure 2 v6 growth screen (origami seed ny0–ny4 as above)	v6 GaG y9	CTTGTGGTTTATTGaGGGTCTGTACGTGCGTAACAACTAATGGGGTGAGATGAGGATGCTGTGGACtttttttt
Supplementary Figure 2 v6 growth screen (origami seed ny0–ny4 as above)	v6 GaG y10	ttttttttCTGAAGAAGGAGGAAAGGAATACAAAGCTCACAGTCTATCGTTGTGTTGTTGaGGGGTAAGATGTC
Supplementary Figure 2 v6 growth screen (origami seed ny0–ny4 as above)	v6 GaG y11	CGGTAGATTCGTTGaGGTGTTAGGTAGAGTGTTAACATTTCACAGTCCAAATCCAGGTGTTCAGTGtttttttt
Supplementary Figure 2 v6 growth screen (origami seed ny0–ny4 as above)	v6 GcG x8	ttttttttCTCCCTCAGAAAGTGGTGTTGATCAGTGACGTTAGACAGCCCATTATTCCTGGATTAGcGCTCAAT
Supplementary Figure 2 v6 growth screen (origami seed ny0–ny4 as above)	v6 GcG x9	ACACTTAGcGGCTCACTTGGACCTTTGTAGTTGTACGAGAATGGGCATAACACTCAGACGAAACCCtttttttt
Supplementary Figure 2 v6 growth screen (origami seed ny0–ny4 as above)	v6 GcG x10	ttttttttAGGCTATGGTATTGTGTGAGGGCTGAGATTACGTGTGAGTGTGAAGGTTTATGGTAAGcGCAAAAC
Supplementary Figure 2 v6 growth screen (origami seed ny0–ny4 as above)	v6 GcG x11	TTCTCAAGcGCTACCACAACCTCCATCAATGTTTAGACCACGTAGCCTATTGGGAGTGTTTTCGGAtttttttt
Supplementary Figure 2 v6 growth screen (origami seed ny0–ny4 as above)	v6 GcG y8	ttttttttAGTTCACGGATGGTTTGTTGTGGTATGCTGTCTTCGTATCTCAGTAGGCTTGcGGAGGAATTGTTC
Supplementary Figure 2 v6 growth screen (origami seed ny0–ny4 as above)	v6 GcG y9	CTTGTGGTTTATTGcGGGTCTGTACGTGCGTAACAACTAATGGGGTGAGATGAGGATGCTGTGGACtttttttt
Supplementary Figure 2 v6 growth screen (origami seed ny0–ny4 as above)	v6 GcG y10	ttttttttCTGAAGAAGGAGGAAAGGAATACAAAGCTCACAGTCTATCGTTGTGTTGTTGcGGGGTAAGATGTC
Supplementary Figure 2 v6 growth screen (origami seed ny0–ny4 as above)	v6 GcG y11	CGGTAGATTCGTTGcGGTGTTAGGTAGAGTGTTAACATTTCACAGTCCAAATCCAGGTGTTCAGTGtttttttt
Supplementary Figure 2 v6 growth screen (origami seed ny0–ny4 as above)	v6 GgG x8	ttttttttCTCCCTCAGAAAGTGGTGTTGATCAGTGACGTTAGACAGCCCATTATTCCTGGATTAGgGCTCAAT
Supplementary Figure 2 v6 growth screen (origami seed ny0–ny4 as above)	v6 GgG x9	ACACTTAGgGGCTCACTTGGACCTTTGTAGTTGTACGAGAATGGGCATAACACTCAGACGAAACCCtttttttt
Supplementary Figure 2 v6 growth screen (origami seed ny0–ny4 as above)	v6 GgG x10	ttttttttAGGCTATGGTATTGTGTGAGGGCTGAGATTACGTGTGAGTGTGAAGGTTTATGGTAAGgGCAAAAC
Supplementary Figure 2 v6 growth screen (origami seed ny0–ny4 as above)	v6 GgG x11	TTCTCAAGgGCTACCACAACCTCCATCAATGTTTAGACCACGTAGCCTATTGGGAGTGTTTTCGGAtttttttt
Supplementary Figure 2 v6 growth screen (origami seed ny0–ny4 as above)	v6 GgG y8	ttttttttAGTTCACGGATGGTTTGTTGTGGTATGCTGTCTTCGTATCTCAGTAGGCTTGgGGAGGAATTGTTC
Supplementary Figure 2 v6 growth screen (origami seed ny0–ny4 as above)	v6 GgG y9	CTTGTGGTTTATTGgGGGTCTGTACGTGCGTAACAACTAATGGGGTGAGATGAGGATGCTGTGGACtttttttt
Supplementary Figure 2 v6 growth screen (origami seed ny0–ny4 as above)	v6 GgG y10	ttttttttCTGAAGAAGGAGGAAAGGAATACAAAGCTCACAGTCTATCGTTGTGTTGTTGgGGGGTAAGATGTC
Supplementary Figure 2 v6 growth screen (origami seed ny0–ny4 as above)	v6 GgG y11	CGGTAGATTCGTTGgGGTGTTAGGTAGAGTGTTAACATTTCACAGTCCAAATCCAGGTGTTCAGTGtttttttt
Supplementary Figure 2 v6 growth screen (origami seed ny0–ny4 as above)	v6 GtG x8	ttttttttCTCCCTCAGAAAGTGGTGTTGATCAGTGACGTTAGACAGCCCATTATTCCTGGATTAGtGCTCAAT
Supplementary Figure 2 v6 growth screen (origami seed ny0–ny4 as above)	v6 GtG x9	ACACTTAGtGGCTCACTTGGACCTTTGTAGTTGTACGAGAATGGGCATAACACTCAGACGAAACCCtttttttt
Supplementary Figure 2 v6 growth screen (origami seed ny0–ny4 as above)	v6 GtG x10	ttttttttAGGCTATGGTATTGTGTGAGGGCTGAGATTACGTGTGAGTGTGAAGGTTTATGGTAAGtGCAAAAC
Supplementary Figure 2 v6 growth screen (origami seed ny0–ny4 as above)	v6 GtG x11	TTCTCAAGtGCTACCACAACCTCCATCAATGTTTAGACCACGTAGCCTATTGGGAGTGTTTTCGGAtttttttt
Supplementary Figure 2 v6 growth screen (origami seed ny0–ny4 as above)	v6 GtG y8	ttttttttAGTTCACGGATGGTTTGTTGTGGTATGCTGTCTTCGTATCTCAGTAGGCTTGtGGAGGAATTGTTC
Supplementary Figure 2 v6 growth screen (origami seed ny0–ny4 as above)	v6 GtG y9	CTTGTGGTTTATTGtGGGTCTGTACGTGCGTAACAACTAATGGGGTGAGATGAGGATGCTGTGGACtttttttt
Supplementary Figure 2 v6 growth screen (origami seed ny0–ny4 as above)	v6 GtG y10	ttttttttCTGAAGAAGGAGGAAAGGAATACAAAGCTCACAGTCTATCGTTGTGTTGTTGtGGGGTAAGATGTC
Supplementary Figure 2 v6 growth screen (origami seed ny0–ny4 as above)	v6 GtG y11	CGGTAGATTCGTTGtGGTGTTAGGTAGAGTGTTAACATTTCACAGTCCAAATCCAGGTGTTCAGTGtttttttt
Supplementary Figure 2 v6 growth screen (origami seed ny0–ny4 as above)	v7 x0	ttttttttGACTCATCATCCCGCTTCAGGACGTACATTCTCATCCCTCAGACGAACAAATCAGCAACCTAGGAC
Supplementary Figure 2 v6 growth screen (origami seed ny0–ny4 as above)	v7 x1	TTGGAGGTTTGTTCTGAGGTTTATGGTCGATCATGATGCTGTTTACGGTGCGCTTTCTGGTCATCAtttttttt
Supplementary Figure 2 v6 growth screen (origami seed ny0–ny4 as above)	v7 x2	ttttttttGTGTTGTGGTTGCGCTACTTTGTGACTTGACCATAAGCATTGACCTCCCTTTACGTCGATTTTGTG
Supplementary Figure 2 v6 growth screen (origami seed ny0–ny4 as above)	v7 x3	TTACCTGTGAGTATGCCTGAGACACCTTATTCCCAACCAAGCAAGTGACGCGCTACAATGAGAGACtttttttt
Supplementary Figure 2 v6 growth screen (origami seed ny0–ny4 as above)	v7 x4	ttttttttGGGGTAGGGATTTGAACACGTTAGCAAAAAGGGCGCAATTAGGAGGACTCTGAAGCTACCGATGAG
Supplementary Figure 2 v6 growth screen (origami seed ny0–ny4 as above)	v7 x5	TCAAGTAGGTCCCCATATTCCGTTGCTCCCTGAACTCGCCGATAACACTAAACCCAAACCCAGACAtttttttt
Supplementary Figure 2 v6 growth screen (origami seed ny0–ny4 as above)	v7 x6	ttttttttACTGCTTCAATCCATCACGAGACTCAACCCATCGGATCTGTGTTTGACCATGTAGACCTGAGCTTC
Supplementary Figure 2 v6 growth screen (origami seed ny0–ny4 as above)	v7 x7	CGAATTCTGGAGCTACAACGTATTCCTAGTCTCAACACTACCATACCTCACCCAACCCATCAACTCtttttttt
Supplementary Figure 2 v6 growth screen (origami seed ny0–ny4 as above)	v7 y0	ttttttttATTCGCCGCATTGGTACATCTGGTTTAAGGGATCATCAAAGTCAGTCACGTTCAAGGTTTAGCAGT
Supplementary Figure 2 v6 growth screen (origami seed ny0–ny4 as above)	v7 y1	GAGTTGATTGAGGGTTTAACGTTTGCTTTGGTCTGATCGGTCTGTGAGGTTCAACGCGCTTCTACCtttttttt
Supplementary Figure 2 v6 growth screen (origami seed ny0–ny4 as above)	v7 y2	ttttttttGTTGTCCGCTTTGTTATTGTTCACCATTGCTTAGGTTGTTTGCTAGTGTTGATGGATGGGCTGTGA
Supplementary Figure 2 v6 growth screen (origami seed ny0–ny4 as above)	v7 y3	CCGTTATAAGCTTGGGTTCTCGTATCGGCCCTTGGAATAGTCAAAAACCTCTGATGCGCTAAACTCtttttttt
Supplementary Figure 2 v6 growth screen (origami seed ny0–ny4 as above)	v7 y4	ttttttttGAGTGAGGTTGCAGAAAGGGAGAGGTGATTGCGCGAGTGTTGAGGAGGTTGCAAAGGTTCATTCCG
Supplementary Figure 2 v6 growth screen (origami seed ny0–ny4 as above)	v7 y5	AACATTCCAACTTAGGCGTATGATGGTAGATGGTCAGGGTCCTATCTCAGCGTAACAAACCGTCCTtttttttt
Supplementary Figure 2 v6 growth screen (origami seed ny0–ny4 as above)	v7 y6	ttttttttTCCAAAATCGAGCATAGAGTCCAGCAAAGATCCGTGTTGACCTTACTGAACCCCTAACGATGAGTC
Supplementary Figure 2 v6 growth screen (origami seed ny0–ny4 as above)	v7 y7	TGATGAGATGAACGAGGACCTACACTGACCATGGAGACTAACACCGGAATCTTCACTCACACACAAtttttttt
Supplementary Figure 2 v6 growth screen (origami seed ny0–ny4 as above)	v7 GaG x8	ttttttttTCACAGGCTTATTTGCACATACAAGGTCCATGGTTAGCTGCTCTCTAGGGTGGATATGaGGGGTAG
Supplementary Figure 2 v6 growth screen (origami seed ny0–ny4 as above)	v7 GaG x9	ACAACAAGaGCTACCAAACACCACCAACGGAAATACGATCAGTGTCAGTGCCTAAGAACCTAACGGtttttttt
Supplementary Figure 2 v6 growth screen (origami seed ny0–ny4 as above)	v7 GaG x10	ttttttttCGGAATGTTGGAGGGGTTAGGTTGTGTGTTGGGTCGATTAAGTGCAGATGGTTGAAAGaGGGAGTT
Supplementary Figure 2 v6 growth screen (origami seed ny0–ny4 as above)	v7 GaG x11	CACTCTAGaGCTAACAACCTCATAAACTCTACCTGTCCCCTGAATGTTGCCTCGTTCGTTAATGTTtttttttt
Supplementary Figure 2 v6 growth screen (origami seed ny0–ny4 as above)	v7 GaG y8	ttttttttGGTAACGGTAGATGGGTGGTCAAGGAAAGCTAATCGTACACACACAACAAAGaGGCCAGACAACAC
Supplementary Figure 2 v6 growth screen (origami seed ny0–ny4 as above)	v7 GaG y9	GTCTCTAACCAAAGaGCTCCTGTTCAGGCCCAATTTCCGAGAGCTACGTTCTACAGACCTACTCATtttttttt
Supplementary Figure 2 v6 growth screen (origami seed ny0–ny4 as above)	v7 GaG y10	ttttttttCTTGATCAGGTGTAGCCCCTAGTTGGTAATCGAGGACATGTACGACCGTTAGaGCCATTGTACCCC
Supplementary Figure 2 v6 growth screen (origami seed ny0–ny4 as above)	v7 GaG y11	TGTCTGATCCCTAGaGCCAAAGAAACAGGAGAAGGTAGACACTTGGTGTTATCCATCCAGAGAAGCtttttttt
Supplementary Figure 2 v6 growth screen (origami seed ny0–ny4 as above)	v7 GcG x8	ttttttttTCACAGGCTTATTTGCACATACAAGGTCCATGGTTAGCTGCTCTCTAGGGTGGATATGcGGGGTAG
Supplementary Figure 2 v6 growth screen (origami seed ny0–ny4 as above)	v7 GcG x9	ACAACAAGcGCTACCAAACACCACCAACGGAAATACGATCAGTGTCAGTGCCTAAGAACCTAACGGtttttttt
Supplementary Figure 2 v6 growth screen (origami seed ny0–ny4 as above)	v7 GcG x10	ttttttttCGGAATGTTGGAGGGGTTAGGTTGTGTGTTGGGTCGATTAAGTGCAGATGGTTGAAAGcGGGAGTT
Supplementary Figure 2 v6 growth screen (origami seed ny0–ny4 as above)	v7 GcG x11	CACTCTAGcGCTAACAACCTCATAAACTCTACCTGTCCCCTGAATGTTGCCTCGTTCGTTAATGTTtttttttt
Supplementary Figure 2 v6 growth screen (origami seed ny0–ny4 as above)	v7 GcG y8	ttttttttGGTAACGGTAGATGGGTGGTCAAGGAAAGCTAATCGTACACACACAACAAAGcGGCCAGACAACAC
Supplementary Figure 2 v6 growth screen (origami seed ny0–ny4 as above)	v7 GcG y9	GTCTCTAACCAAAGcGCTCCTGTTCAGGCCCAATTTCCGAGAGCTACGTTCTACAGACCTACTCATtttttttt
Supplementary Figure 2 v6 growth screen (origami seed ny0–ny4 as above)	v7 GcG y10	ttttttttCTTGATCAGGTGTAGCCCCTAGTTGGTAATCGAGGACATGTACGACCGTTAGcGCCATTGTACCCC
Supplementary Figure 2 v6 growth screen (origami seed ny0–ny4 as above)	v7 GcG y11	TGTCTGATCCCTAGcGCCAAAGAAACAGGAGAAGGTAGACACTTGGTGTTATCCATCCAGAGAAGCtttttttt
Supplementary Figure 2 v6 growth screen (origami seed ny0–ny4 as above)	v7 GgG x8	ttttttttTCACAGGCTTATTTGCACATACAAGGTCCATGGTTAGCTGCTCTCTAGGGTGGATATGgGGGGTAG
Supplementary Figure 2 v6 growth screen (origami seed ny0–ny4 as above)	v7 GgG x9	ACAACAAGgGCTACCAAACACCACCAACGGAAATACGATCAGTGTCAGTGCCTAAGAACCTAACGGtttttttt
Supplementary Figure 2 v6 growth screen (origami seed ny0–ny4 as above)	v7 GgG x10	ttttttttCGGAATGTTGGAGGGGTTAGGTTGTGTGTTGGGTCGATTAAGTGCAGATGGTTGAAAGgGGGAGTT
Supplementary Figure 2 v6 growth screen (origami seed ny0–ny4 as above)	v7 GgG x11	CACTCTAGgGCTAACAACCTCATAAACTCTACCTGTCCCCTGAATGTTGCCTCGTTCGTTAATGTTtttttttt
Supplementary Figure 2 v6 growth screen (origami seed ny0–ny4 as above)	v7 GgG y8	ttttttttGGTAACGGTAGATGGGTGGTCAAGGAAAGCTAATCGTACACACACAACAAAGgGGCCAGACAACAC
Supplementary Figure 2 v6 growth screen (origami seed ny0–ny4 as above)	v7 GgG y9	GTCTCTAACCAAAGgGCTCCTGTTCAGGCCCAATTTCCGAGAGCTACGTTCTACAGACCTACTCATtttttttt
Supplementary Figure 2 v6 growth screen (origami seed ny0–ny4 as above)	v7 GgG y10	ttttttttCTTGATCAGGTGTAGCCCCTAGTTGGTAATCGAGGACATGTACGACCGTTAGgGCCATTGTACCCC
Supplementary Figure 2 v6 growth screen (origami seed ny0–ny4 as above)	v7 GgG y11	TGTCTGATCCCTAGgGCCAAAGAAACAGGAGAAGGTAGACACTTGGTGTTATCCATCCAGAGAAGCtttttttt
Supplementary Figure 2 v6 growth screen (origami seed ny0–ny4 as above)	v7 GtG x8	ttttttttTCACAGGCTTATTTGCACATACAAGGTCCATGGTTAGCTGCTCTCTAGGGTGGATATGtGGGGTAG
Supplementary Figure 2 v6 growth screen (origami seed ny0–ny4 as above)	v7 GtG x9	ACAACAAGtGCTACCAAACACCACCAACGGAAATACGATCAGTGTCAGTGCCTAAGAACCTAACGGtttttttt
Supplementary Figure 2 v6 growth screen (origami seed ny0–ny4 as above)	v7 GtG x10	ttttttttCGGAATGTTGGAGGGGTTAGGTTGTGTGTTGGGTCGATTAAGTGCAGATGGTTGAAAGtGGGAGTT
Supplementary Figure 2 v6 growth screen (origami seed ny0–ny4 as above)	v7 GtG x11	CACTCTAGtGCTAACAACCTCATAAACTCTACCTGTCCCCTGAATGTTGCCTCGTTCGTTAATGTTtttttttt
Supplementary Figure 2 v6 growth screen (origami seed ny0–ny4 as above)	v7 GtG y8	ttttttttGGTAACGGTAGATGGGTGGTCAAGGAAAGCTAATCGTACACACACAACAAAGtGGCCAGACAACAC
Supplementary Figure 2 v6 growth screen (origami seed ny0–ny4 as above)	v7 GtG y9	GTCTCTAACCAAAGtGCTCCTGTTCAGGCCCAATTTCCGAGAGCTACGTTCTACAGACCTACTCATtttttttt
Supplementary Figure 2 v6 growth screen (origami seed ny0–ny4 as above)	v7 GtG y10	ttttttttCTTGATCAGGTGTAGCCCCTAGTTGGTAATCGAGGACATGTACGACCGTTAGtGCCATTGTACCCC
Supplementary Figure 2 v6 growth screen (origami seed ny0–ny4 as above)	v7 GtG y11	TGTCTGATCCCTAGtGCCAAAGAAACAGGAGAAGGTAGACACTTGGTGTTATCCATCCAGAGAAGCtttttttt
Supplementary Figures 3–10 extensions screen	extension 1	TCCCTTCCCATCTACCCCTCTCTTCCACTACACGACTCATCATCCCGCTTCAGGACGTACATTCTCATCCCTCAGACGAACAAATCAGCAACCTAGGAC
Supplementary Figures 3–10 extensions screen	extension 2	TTGGAGGTTTGTTCTGAGGTTTATGGTCGATCATGATGCTGTTTACGGTGCGCTTTCTGGTCATCACTGGAGGGGTAATGGTAGAGGAAATGGGGAGTT
Supplementary Figures 3–10 extensions screen	extension 3	AGGTGTGTGGTGGATGGGGGTTAAGAGGAAGGAGTGTTGTGGTTGCGCTACTTTGTGACTTGACCATAAGCATTGACCTCCCTTTACGTCGATTTTGTG
Supplementary Figures 3–10 extensions screen	extension 4	TTACCTGTGAGTATGCCTGAGACACCTTATTCCCAACCAAGCAAGTGACGCGCTACAATGAGAGACTAACCTAAGCTACTACAACACCAACCAAAACAC
Supplementary Figures 3–10 extensions screen	extension 5	GAGTGATGTGATAAGGTTGTTGGGAGTGGGTGAGGGGTAGGGATTTGAACACGTTAGCAAAAAGGGCGCAATTAGGAGGACTCTGAAGCTACCGATGAG
Supplementary Figures 3–10 extensions screen	extension 6	TCAAGTAGGTCCCCATATTCCGTTGCTCCCTGAACTCGCCGATAACACTAAACCCAAACCCAGACACATACATCCCATCCTGCCCTCTCTCACCTCAAC
Supplementary Figures 3–10 extensions screen	extension 7	CCACTTTCTCCCACCTCCTCTCCCTTCCAACCCACTGCTTCAATCCATCACGAGACTCAACCCATCGGATCTGTGTTTGACCATGTAGACCTGAGCTTC
Supplementary Figures 3–10 extensions screen	extension 8	CGAATTCTGGAGCTACAACGTATTCCTAGTCTCAACACTACCATACCTCACCCAACCCATCAACTCACACTTCTACCTCCTCTTCTCCTCTTCTTCACC
Supplementary Figures 3–10 extensions screen	extension 9	CATCACTACACTACTCCTTTCGAACACTACAACTCACAGGCTTATTTGCACATACAAGGTCCATGGTTAGCTGCTCTCTAGGGTGGATATGtGGGGTAG
Supplementary Figures 3–10 extensions screen	extension 10	ACAACAAGtGCTACCAAACACCACCAACGGAAATACGATCAGTGTCAGTGCCTAAGAACCTAACGGATGCTGCTTTGAACCATTGCCTAAACCCCCTAC
Supplementary Figures 3–10 extensions screen	extension 11	AGGGTTTGTGTGAGGGGATGTGGGTGGTGAGGGCGGAATGTTGGAGGGGTTAGGTTGTGTGTTGGGTCGATTAAGTGCAGATGGTTGAAAGtGGGAGTT
Supplementary Figures 3–10 extensions screen	extension 12	CACTCTAGtGCTAACAACCTCATAAACTCTACCTGTCCCCTGAATGTTGCCTCGTTCGTTAATGTTTCTGTCACTTGTAGCTTCCGTATTTCCCTCACC
Supplementary Figures 3–10 extensions screen	extension 13	AAACCCAAACCCGCAAAATCACTCTCCATAACCGACTCATCATCCCGCTTCAGGACGTACATTCTCATCCCTCAGACGAACAAATCAGCAACCTAGGAC
Supplementary Figures 3–10 extensions screen	extension 14	TTGGAGGTTTGTTCTGAGGTTTATGGTCGATCATGATGCTGTTTACGGTGCGCTTTCTGGTCATCAACTGTGTGCTATTTCGTCTCTGGTCCTGTTTCG
Supplementary Figures 3–10 extensions screen	extension 15	AGGCTTCGTTTCTGTTTCTGGTTCTGGATGTGTGTGTTGTGGTTGCGCTACTTTGTGACTTGACCATAAGCATTGACCTCCCTTTACGTCGATTTTGTG
Supplementary Figures 3–10 extensions screen	extension 16	TTACCTGTGAGTATGCCTGAGACACCTTATTCCCAACCAAGCAAGTGACGCGCTACAATGAGAGACAGAAGGCAAAAGTGAATAGTGTGTGTTTATGGG
Supplementary Figures 3–10 extensions screen	extension 17	GTGTTGAGTGAGTTTTGTGGAGGGTTGTGGGAGGGGGTAGGGATTTGAACACGTTAGCAAAAAGGGCGCAATTAGGAGGACTCTGAAGCTACCGATGAG
Supplementary Figures 3–10 extensions screen	extension 18	TCAAGTAGGTCCCCATATTCCGTTGCTCCCTGAACTCGCCGATAACACTAAACCCAAACCCAGACAAACCCACACTCCCCTTCAAACACAACACACCAT
Supplementary Figures 3–10 extensions screen	extension 19	CATCTCTACCTCTTGTCTTCCTTCTCCACCGATACTGCTTCAATCCATCACGAGACTCAACCCATCGGATCTGTGTTTGACCATGTAGACCTGAGCTTC
Supplementary Figures 3–10 extensions screen	extension 20	CGAATTCTGGAGCTACAACGTATTCCTAGTCTCAACACTACCATACCTCACCCAACCCATCAACTCAACACCATCACCCCACAAACACAACCAACAACT
Supplementary Figures 3–10 extensions screen	extension 21	TACTCCTCCTTTCACATCCATTTTCAACACAACTCACAGGCTTATTTGCACATACAAGGTCCATGGTTAGCTGCTCTCTAGGGTGGATATGtGGGGTAG
Supplementary Figures 3–10 extensions screen	extension 22	ACAACAAGtGCTACCAAACACCACCAACGGAAATACGATCAGTGTCAGTGCCTAAGAACCTAACGGCGTGAACCTCAGAACCCTACCATGACTTTAGCC
Supplementary Figures 3–10 extensions screen	extension 23	TAAGGTGAGGGGGAAGGATAGGAAGGTGAGGGTCGGAATGTTGGAGGGGTTAGGTTGTGTGTTGGGTCGATTAAGTGCAGATGGTTGAAAGtGGGAGTT
Supplementary Figures 3–10 extensions screen	extension 24	CACTCTAGtGCTAACAACCTCATAAACTCTACCTGTCCCCTGAATGTTGCCTCGTTCGTTAATGTTACCTCTCCTACTACACCCTTCCCTCACCTCACC
Supplementary Figures 3–10 extensions screen	extension 25	TTCCTCTAGTCCCGTTTCCAGTTAAGCAGCTACGACTCATCATCCCGCTTCAGGACGTACATTCTCATCCCTCAGACGAACAAATCAGCAACCTAGGAC
Supplementary Figures 3–10 extensions screen	extension 26	TTGGAGGTTTGTTCTGAGGTTTATGGTCGATCATGATGCTGTTTACGGTGCGCTTTCTGGTCATCACTCACTTCTCCTACCTACCCTTTTCTCCCATCA
Supplementary Figures 3–10 extensions screen	extension 27	CTGATGGCTAGTTCGGGGTGTTGAGATGGAGTTGTGTTGTGGTTGCGCTACTTTGTGACTTGACCATAAGCATTGACCTCCCTTTACGTCGATTTTGTG
Supplementary Figures 3–10 extensions screen	extension 28	TTACCTGTGAGTATGCCTGAGACACCTTATTCCCAACCAAGCAAGTGACGCGCTACAATGAGAGACTACCTATTTCGGACATCCTTCCTCTTCGCAACT
Supplementary Figures 3–10 extensions screen	extension 29	TTGCAATTTCCAGACAGTAACCGAACGACAGAAGGGGTAGGGATTTGAACACGTTAGCAAAAAGGGCGCAATTAGGAGGACTCTGAAGCTACCGATGAG
Supplementary Figures 3–10 extensions screen	extension 30	TCAAGTAGGTCCCCATATTCCGTTGCTCCCTGAACTCGCCGATAACACTAAACCCAAACCCAGACACCCAATTACCCTCCTCATCCCTAACTCGACAAC
Supplementary Figures 3–10 extensions screen	extension 31	TCTCCACTCACCTAACGCCACTCCACAATTACCACTGCTTCAATCCATCACGAGACTCAACCCATCGGATCTGTGTTTGACCATGTAGACCTGAGCTTC
Supplementary Figures 3–10 extensions screen	extension 32	CGAATTCTGGAGCTACAACGTATTCCTAGTCTCAACACTACCATACCTCACCCAACCCATCAACTCAAACCTCCTCATAACCTCCAAAAACACCCCTCA
Supplementary Figures 3–10 extensions screen	extension 33	GCTCTTACCTCGTCACACTCTCTATTCCTCGTTTCACAGGCTTATTTGCACATACAAGGTCCATGGTTAGCTGCTCTCTAGGGTGGATATGtGGGGTAG
Supplementary Figures 3–10 extensions screen	extension 34	ACAACAAGtGCTACCAAACACCACCAACGGAAATACGATCAGTGTCAGTGCCTAAGAACCTAACGGCCATTCTCCCTCTCCCCCCTACTCTCCCTACCA
Supplementary Figures 3–10 extensions screen	extension 35	TCGTCTCTTGGTATCTCGGGTTTTTGGGTTGGGCGGAATGTTGGAGGGGTTAGGTTGTGTGTTGGGTCGATTAAGTGCAGATGGTTGAAAGtGGGAGTT
Supplementary Figures 3–10 extensions screen	extension 36	CACTCTAGtGCTAACAACCTCATAAACTCTACCTGTCCCCTGAATGTTGCCTCGTTCGTTAATGTTACATCACACTCCACTCTCTCACTCAAACCCAAA
Supplementary Figures 3–10 extensions screen	extension 37	CTTCCGTCCTTTCTCCTAGCCTTTCTCCACATAATTCGCCGCATTGGTACATCTGGTTTAAGGGATCATCAAAGTCAGTCACGTTCAAGGTTTAGCAGT
Supplementary Figures 3–10 extensions screen	extension 38	GAGTTGATTGAGGGTTTAACGTTTGCTTTGGTCTGATCGGTCTGTGAGGTTCAACGCGCTTCTACCTTGCTACTGTCTTTCCGGTCTATTTGCTTCTCC
Supplementary Figures 3–10 extensions screen	extension 39	CTTCTCACTTTATCCCCTCACATTCTTATCCCAGTTGTCCGCTTTGTTATTGTTCACCATTGCTTAGGTTGTTTGCTAGTGTTGATGGATGGGCTGTGA
Supplementary Figures 3–10 extensions screen	extension 40	CCGTTATAAGCTTGGGTTCTCGTATCGGCCCTTGGAATAGTCAAAAACCTCTGATGCGCTAAACTCTACACCCCCTTCCTTCCCCTTCCCCTTACCTCT
Supplementary Figures 3–10 extensions screen	extension 41	AGAGAAAGGGAGTAGGTGAGGAGTGAGGAGAGGGAGTGAGGTTGCAGAAAGGGAGAGGTGATTGCGCGAGTGTTGAGGAGGTTGCAAAGGTTCATTCCG
Supplementary Figures 3–10 extensions screen	extension 42	AACATTCCAACTTAGGCGTATGATGGTAGATGGTCAGGGTCCTATCTCAGCGTAACAAACCGTCCTCCTCTCTCTCGTCCCAAAACTCAGCTAATTCCG
Supplementary Figures 3–10 extensions screen	extension 43	GTAGCGTCATATACCAACCAGAGAACAACCACTTCCAAAATCGAGCATAGAGTCCAGCAAAGATCCGTGTTGACCTTACTGAACCCCTAACGATGAGTC
Supplementary Figures 3–10 extensions screen	extension 44	TGATGAGATGAACGAGGACCTACACTGACCATGGAGACTAACACCGGAATCTTCACTCACACACAAACCCTAACCCACAAAACCCAACAAACCTCCACA
Supplementary Figures 3–10 extensions screen	extension 45	CGTATTATGCGGCTTAGTGAGAATTGAGTCCTAGGTAACGGTAGATGGGTGGTCAAGGAAAGCTAATCGTACACACACAACAAAGtGGCCAGACAACAC
Supplementary Figures 3–10 extensions screen	extension 46	GTCTCTAACCAAAGtGCTCCTGTTCAGGCCCAATTTCCGAGAGCTACGTTCTACAGACCTACTCATATGGTGCGAATGTTGTGGTTTTAGGGAGTGAGG
Supplementary Figures 3–10 extensions screen	extension 47	CTATGGTTGAACTTGAATCCGACGTAATTTGCACTTGATCAGGTGTAGCCCCTAGTTGGTAATCGAGGACATGTACGACCGTTAGtGCCATTGTACCCC
Supplementary Figures 3–10 extensions screen	extension 48	TGTCTGATCCCTAGtGCCAAAGAAACAGGAGAAGGTAGACACTTGGTGTTATCCATCCAGAGAAGCGAGATAGGTAAGAAGGAAGTGGCGAATAATGGG
Supplementary Figures 3–10 extensions screen	extension 49	AGTGTGTTGTGGGTTATTGGGTTTGGTTGTCTGATTCGCCGCATTGGTACATCTGGTTTAAGGGATCATCAAAGTCAGTCACGTTCAAGGTTTAGCAGT
Supplementary Figures 3–10 extensions screen	extension 50	GAGTTGATTGAGGGTTTAACGTTTGCTTTGGTCTGATCGGTCTGTGAGGTTCAACGCGCTTCTACCTGCTTCTTCTCCCATTCCCCTTTTCTCCCCTTC
Supplementary Figures 3–10 extensions screen	extension 51	AGGGTTCAAGGGTAGTAAGGGAGTTTTAGTCGAGTTGTCCGCTTTGTTATTGTTCACCATTGCTTAGGTTGTTTGCTAGTGTTGATGGATGGGCTGTGA
Supplementary Figures 3–10 extensions screen	extension 52	CCGTTATAAGCTTGGGTTCTCGTATCGGCCCTTGGAATAGTCAAAAACCTCTGATGCGCTAAACTCACCATACACTACATTGCTACCCTCACTCGTCTA
Supplementary Figures 3–10 extensions screen	extension 53	GGTTCTTGTTCGGTTTTTGTGGGGTGTTGATGGGAGTGAGGTTGCAGAAAGGGAGAGGTGATTGCGCGAGTGTTGAGGAGGTTGCAAAGGTTCATTCCG
Supplementary Figures 3–10 extensions screen	extension 54	AACATTCCAACTTAGGCGTATGATGGTAGATGGTCAGGGTCCTATCTCAGCGTAACAAACCGTCCTCCTCTCTCACCTTCCTATCTCCTCCCTCTCCCT
Supplementary Figures 3–10 extensions screen	extension 55	GTTAAGAGGAAGTTAGTAGCACCAGTCGCAATGTCCAAAATCGAGCATAGAGTCCAGCAAAGATCCGTGTTGACCTTACTGAACCCCTAACGATGAGTC
Supplementary Figures 3–10 extensions screen	extension 56	TGATGAGATGAACGAGGACCTACACTGACCATGGAGACTAACACCGGAATCTTCACTCACACACAATACACCCCCAACTCACACCAACCTCCCACTAAC
Supplementary Figures 3–10 extensions screen	extension 57	GTGAGTTTGCAGGGTAGTTCAAGTGTAAAGGGAGGTAACGGTAGATGGGTGGTCAAGGAAAGCTAATCGTACACACACAACAAAGtGGCCAGACAACAC
Supplementary Figures 3–10 extensions screen	extension 58	GTCTCTAACCAAAGtGCTCCTGTTCAGGCCCAATTTCCGAGAGCTACGTTCTACAGACCTACTCATACTCCCCTTTATCCTCTTACCTACCACCCTCAT
Supplementary Figures 3–10 extensions screen	extension 59	GCAATCCATCTCATCCCTCTGTCCCTTCTTACGCTTGATCAGGTGTAGCCCCTAGTTGGTAATCGAGGACATGTACGACCGTTAGtGCCATTGTACCCC
Supplementary Figures 3–10 extensions screen	extension 60	TGTCTGATCCCTAGtGCCAAAGAAACAGGAGAAGGTAGACACTTGGTGTTATCCATCCAGAGAAGCACATCCCACTAGACATTAACGACCTCAAACAAC
Supplementary Figures 3–10 extensions screen	extension 61	GTTCTAGGTTGGGTTATTGCATTGTCTTGTCTGATTCGCCGCATTGGTACATCTGGTTTAAGGGATCATCAAAGTCAGTCACGTTCAAGGTTTAGCAGT
Supplementary Figures 3–10 extensions screen	extension 62	GAGTTGATTGAGGGTTTAACGTTTGCTTTGGTCTGATCGGTCTGTGAGGTTCAACGCGCTTCTACCGGTTTAGTTTTGTGATGTGTTGTTTCGTGTTTT
Supplementary Figures 3–10 extensions screen	extension 63	CTTCTTCGTCTCCCTTCTTGTCCTGTTCACTTTGTTGTCCGCTTTGTTATTGTTCACCATTGCTTAGGTTGTTTGCTAGTGTTGATGGATGGGCTGTGA
Supplementary Figures 3–10 extensions screen	extension 64	CCGTTATAAGCTTGGGTTCTCGTATCGGCCCTTGGAATAGTCAAAAACCTCTGATGCGCTAAACTCCGGAATTCATGTTCACTGTGTTGGTAGATCGAT
Supplementary Figures 3–10 extensions screen	extension 65	GTAGTGAGGTGGGTTGGATGTGGGTGTGGGTAGGAGTGAGGTTGCAGAAAGGGAGAGGTGATTGCGCGAGTGTTGAGGAGGTTGCAAAGGTTCATTCCG
Supplementary Figures 3–10 extensions screen	extension 66	AACATTCCAACTTAGGCGTATGATGGTAGATGGTCAGGGTCCTATCTCAGCGTAACAAACCGTCCTCCTCTTCTTCCACCACTATCCACAAACCCCACA
Supplementary Figures 3–10 extensions screen	extension 67	GCATTGTCCTTCGTTTCCTTTACTTCCCCCATATCCAAAATCGAGCATAGAGTCCAGCAAAGATCCGTGTTGACCTTACTGAACCCCTAACGATGAGTC
Supplementary Figures 3–10 extensions screen	extension 68	TGATGAGATGAACGAGGACCTACACTGACCATGGAGACTAACACCGGAATCTTCACTCACACACAATAGCTTAACCCCCATCCCCTTCACCTCCCCTAT
Supplementary Figures 3–10 extensions screen	extension 69	GTGAGGTAGGAGGGAAGTTGAGGGAGAAAGGGAGGTAACGGTAGATGGGTGGTCAAGGAAAGCTAATCGTACACACACAACAAAGtGGCCAGACAACAC
Supplementary Figures 3–10 extensions screen	extension 70	GTCTCTAACCAAAGtGCTCCTGTTCAGGCCCAATTTCCGAGAGCTACGTTCTACAGACCTACTCATAAACCTCCACACACATAACCCTCAACAAACCCT
Supplementary Figures 3–10 extensions screen	extension 71	GTGAGATGGTGAGAGGTGGGTTTTTCGTGCTTACTTGATCAGGTGTAGCCCCTAGTTGGTAATCGAGGACATGTACGACCGTTAGtGCCATTGTACCCC
Supplementary Figures 3–10 extensions screen	extension 72	TGTCTGATCCCTAGtGCCAAAGAAACAGGAGAAGGTAGACACTTGGTGTTATCCATCCAGAGAAGCCTACAATCACAACCCCTACACTTCCAACATCCC
Supplementary Figure 11 v6 nanoseed	p8064 ny0	TAACCACTGGAACAGATCAACGTGCTATGTGGTAGGGATCATCAAAGTCAGTCACGTTCAAGGTTTAGCAGT
Supplementary Figure 11 v6 nanoseed	p8064 ny1	GAGTTGATTGAGGGTTTAACGTTTGCTTTGGTCTGATCGGTCTGCGATTATGGTGGTTACAAGGGGCGTTATCTGCT
Supplementary Figure 11 v6 nanoseed	p8064 ny2	AACATGAGCCCATCACAATCCCGGATACCGGTTTTGTTCACCATTGCTTAGGTTGTTTGCTAGTGTTGATGGATGGGCTGTGA
Supplementary Figure 11 v6 nanoseed	p8064 ny3	CCGTTATAAGCTTGGGTTCTCGTATCGGCCCTTGGAATAGTCAAAAACCTCTGATAACATGCGTCTAGAAGTACGAGAACACTAGCAG
Supplementary Figure 11 v6 nanoseed	p8064 ny4	ACTTTGCCAGTAACACTCGTTGGATTCAGCTCAAGGTTGCAGAAAGGGAGAGGTGATTGCGCGAGTGTTGAGGAGGTTGCAAAGGTTCATTCCG
Supplementary Figure 11 v6 nanoseed	p8064 ny5	AACATTCCAACTTAGGCGTATGATGGTAGATGGTCAGGGTCCTATCTCAGCGTAACAAACCGTCCTACATTGAGAGCTCAACTGCATGCTACCTGACCA
Supplementary Figure 11 v6 nanoseed	p8064 nx0	GGAGAAGCCTTTATTTCAACGCAAGGATAAAAATGGTTAAGCAGCATGTTCTGCTCAAAGTTGGTCtttttttt
Supplementary Figure 11 v6 nanoseed	p8064 nx1	ttttttttAGGTAGACTGGAGTGTTGGGCTATAACGTCCAGTTTTTAGAACCCTCATACTGTAATACTTTTGCG
Supplementary Figure 11 v6 nanoseed	p8064 nx2	CCAAAAACATTATGACCTATTTTAAATGCAATGATCTGTCCCCTTGTGATCTCGTAGTGTTCATGCtttttttt
Supplementary Figure 11 v6 nanoseed	p8064 nx3	ttttttttAGTTGACAACGACTTCTGGGATTGTAACCGTTGCCTGAGTAATGTGTAGGTCTAGCTGATAAATTA
Supplementary Figure 11 v6 nanoseed	p8064 nx4	ATATGATATTCAACCGTTAAAGATTCAAAAGGGATAGCACACCAGTATCCAGACGTGAATCGCTCTtttttttt
Supplementary Figure 11 v6 nanoseed	p8064 nx5	ttttttttCAATGTTGAGCCATGTTAACCGTAATCGACCACTGAGAAAGGCCGGAGACAGTCAAATCACCATCA
Supplementary Figure 12 cut-slats screen	5seg cx0	GGTAGTCGACTTAGTGCACATCTGGATTATGAC
Supplementary Figure 12 cut-slats screen	5seg cx1	GGAGGTTGGTAAGTGGTACACCTATGGTACAACAAGCGC
Supplementary Figure 12 cut-slats screen	5seg cx2	GTTGAAAGCGGGAGTTCTACCCGGAAGTCTGGTGAAGGCGCATA
Supplementary Figure 12 cut-slats screen	5seg cx3	GGTGGTTAAGCGGATGGTGTTCAAGAGGCACTCTAGCGCTAACAACCTCA
Supplementary Figure 12 cut-slats screen	5seg cy0	TGAGTCACAGTCATCTCATGTCCAAAACGTGAG
Supplementary Figure 12 cut-slats screen	5seg cy1	AGGTAAGAGGGCTCCACGAAATAACTCTGATGAGATGA
Supplementary Figure 12 cut-slats screen	5seg cy2	AAGCGGCCAGACAACACAGGTAACAACCCAGGAGACAAGTGGTT
Supplementary Figure 12 cut-slats screen	5seg cy3	AAGGAGTGTTTAGGAATGGGATCTCCCGTCTCTAACCAAAGCGCTCCTG
Supplementary Figure 12 cut-slats screen	5seg cy4	TGTACGACCGTTAGCGCCATTGTACCCCGTATGTGGAGAGTGGGATGTGAGGAGA
Supplementary Figure 12 cut-slats screen	3seg cx0	GGTAGTCGACTTAGTGCACATC
Supplementary Figure 12 cut-slats screen	3seg cx1	AGTGGTACACCTATGGTACAACAAGCGC
Supplementary Figure 12 cut-slats screen	3seg cx2	GTTGAAAGCGGGAGTTCTACCCGGAAGTCTGGT
Supplementary Figure 12 cut-slats screen	3seg cx3	GGATGGTGTTCAAGAGGCACTCTAGCGCTAACAACCTCA
Supplementary Figure 12 cut-slats screen	3seg cy0	TGAGTCACAGTCATCTCATGTC
Supplementary Figure 12 cut-slats screen	3seg cy1	CTCCACGAAATAACTCTGATGAGATGA
Supplementary Figure 12 cut-slats screen	3seg cy2	AAGCGGCCAGACAACACAGGTAACAACCCAGGA
Supplementary Figure 12 cut-slats screen	3seg cy3	AGGAATGGGATCTCCCGTCTCTAACCAAAGCGCTCCTG
Supplementary Figure 12 cut-slats screen	3seg cy4	TGTACGACCGTTAGCGCCATTGTACCCCGTATGTGGAGAGTGGG
Supplementary Figure 12 cut-slats screen	2seg cx0	GGTAGTCGACTTAGTG
Supplementary Figure 12 cut-slats screen	2seg cx1	ACACCTATGGTACAACAAGCGC
Supplementary Figure 12 cut-slats screen	2seg cx2	GTTGAAAGCGGGAGTTCTACCCGGAAG
Supplementary Figure 12 cut-slats screen	2seg cx3	TGTTCAAGAGGCACTCTAGCGCTAACAACCTCA
Supplementary Figure 12 cut-slats screen	2seg cy0	TGAGTCACAGTCATCTC
Supplementary Figure 12 cut-slats screen	2seg cy1	CGAAATAACTCTGATGAGATGA
Supplementary Figure 12 cut-slats screen	2seg cy2	AAGCGGCCAGACAACACAGGTAACAACC
Supplementary Figure 12 cut-slats screen	2seg cy3	TGGGATCTCCCGTCTCTAACCAAAGCGCTCCTG
Supplementary Figure 12 cut-slats screen	2seg cy4	TGTACGACCGTTAGCGCCATTGTACCCCGTATGTGGAGA
Supplementary Figure 12 cut-slats screen	1seg cx0	GGTAGTCGACT
Supplementary Figure 12 cut-slats screen	1seg cx1	TATGGTACAACAAGCGC
Supplementary Figure 12 cut-slats screen	1seg cx2	GTTGAAAGCGGGAGTTCTACCC
Supplementary Figure 12 cut-slats screen	1seg cx3	AAGAGGCACTCTAGCGCTAACAACCTCA
Supplementary Figure 12 cut-slats screen	1seg cy0	TGAGTCACAGT
Supplementary Figure 12 cut-slats screen	1seg cy1	AACTCTGATGAGATGA
Supplementary Figure 12 cut-slats screen	1seg cy2	AAGCGGCCAGACAACACAGGTA
Supplementary Figure 12 cut-slats screen	1seg cy3	CTCCCGTCTCTAACCAAAGCGCTCCTG
Supplementary Figure 12 cut-slats screen	1seg cy4	TGTACGACCGTTAGCGCCATTGTACCCCGTATG
Supplementary Figure 13 v5 with wobbles screen	ny0	CCCTGGGTGCCCAAGATTGGGTGGATTTATTTTACATTGTTTTGTACCTAGACTTTGAAAACCTAT
Supplementary Figure 13 v5 with wobbles screen	ny1	TCACGTTTTCAGTGAATCCAGATTAGATAAATGAACGGCAACGCCAACCGCCCTGGCCTGGCTCAT
Supplementary Figure 13 v5 with wobbles screen	ny2	ACGAAACTGAATCACCCATCAGAGCAGCAGGGTGAACACAATGCGACCAGGGGGTTCATTTGAGGA
Supplementary Figure 13 v5 with wobbles screen	ny3	CTTTAAAATAGTAGTTTCTGAGCCGTGGTTTCCCTGGTCACGATTGCCCTTTGTTACGTCTCCTAT
Supplementary Figure 13 v5 with wobbles screen	ny4	ACCTGAAGCATTGTGAACATCCCTGATCCAGCGCTGGTCAGTCAATTCTTAATGTAGATTTAAAAT
Supplementary Figure 13 v5 with wobbles screen	ny5	ACGAGTGTAGGCGTCGGCGACGGTGGTGCAGTGCAACAGTCGATTTGCAAACCATGCATTTACCCT
Supplementary Figure 13 v5 with wobbles screen	ny6	ACGAGATGAGCGGTTAAACTGCGTTACGGAGAAACGGGTCACTGTCAGCTTGTAACAACCTAAAGA
Supplementary Figure 13 v5 with wobbles screen	v0 ny7	GAGTAAAACGAAGAACGCGCGCAGTGAGTACGCGGTGAAACACAAGGCAAAACCGTGCGCATCGAT
Supplementary Figure 13 v5 with wobbles screen	v0 ny8	CTCCTAGCGGTTTGGGATTCGGATGTTGAGTTGACAACGAGACTTCACCCTGTGCCTTGTCGGCCA
Supplementary Figure 13 v5 with wobbles screen	v0 ny9	GCCGGAACTCTTTCTTTTCTCGCTATGGTGGTGTCGTCTTCGAGGTGGAAACGGTTGCGGTCTAGC
Supplementary Figure 13 v5 with wobbles screen	v0 nx0	AGTCCCCGAGAAGTCTCGCGTATTCTCCATCGAGGATGTAACAATTCAGTATGAGttttttt
Supplementary Figure 13 v5 with wobbles screen	v0 nx1	tttttttTTCGTAGACGTTCACATTGCAAGTAACTTCACCGTTGTCCATAGAACATAGCGGT
Supplementary Figure 13 v5 with wobbles screen	v0 nx2	TGCGCTAAAACTCCTACCACCACAACTCTGTGTGCAGTTATGGTATGCTTATAGGttttttt
Supplementary Figure 13 v5 with wobbles screen	v0 nx3	tttttttCAGGTAAATGCTAACCTTGCCTAACATAGACGAAGACGCCACTTTAACCTGCGCT
Supplementary Figure 13 v5 with wobbles screen	v0 nx4	AGCGCACTCACCTGACTTCCAATTTGACCTCGACCGAATCGGTTGCTCATAGGGTttttttt
Supplementary Figure 13 v5 with wobbles screen	v0 x0	tttttttCTCGTTGCGCACCCAATTCCACCGGAACCATAGAGTCTTTGGAACCCACTCGATT
Supplementary Figure 13 v5 with wobbles screen	v0 x1	ACAACGCAGAACTGAGGCCCATGAAGCTTGAACCGGTTTACCGTACCGCTATCGAttttttt
Supplementary Figure 13 v5 with wobbles screen	v0 x2	tttttttAGGAGACCGCATATCGTCTAGGGTTTGGTTGACGTCACTGACCAATGCTAATTCC
Supplementary Figure 13 v5 with wobbles screen	v0 x3	TCGATTTCGTTTTGGAACTGTGCGTGGTAAGGAGGTGGTTATGTTAGTTGGCTAGttttttt
Supplementary Figure 13 v5 with wobbles screen	v0 x4	tttttttCTTGGCGCTACTGGAGGTTTTGGTACCGGATGTGACGAAAATGCTATGTTACGGA
Supplementary Figure 13 v5 with wobbles screen	v0 x5	AGTCCCTCCTGACGTGACTAACTTCTCCTAACATACCATAAAACTGTACCGATGAttttttt
Supplementary Figure 13 v5 with wobbles screen	v0 x6	tttttttATGACCGCTACAGCATGTGTTGAGCATGCATTCCCTCTACCCATAACATAGTGGT
Supplementary Figure 13 v5 with wobbles screen	v0 x7	TGTGCTAAAACTCCTACCGAACAGAAGCGCACAAAAGTGCCAGTACGTGATCCATttttttt
Supplementary Figure 13 v5 with wobbles screen	v0 x8	tttttttCGAATCTACCGAGTGTGTCCAAACACCCAACGAAGACGCCACTTTAACCTGTGCT
Supplementary Figure 13 v5 with wobbles screen	v0 x9	AGTGCACTCACCTGACTTCCAATTTGACATCAGATTTCGCTTTGAGAGACGCATTttttttt
Supplementary Figure 13 v5 with wobbles screen	v0 y0	CCAAGCAACTACGATAAAACCGTTCCGGTCAAACGTCTGTAGGAATGTTGGGACTttttttt
Supplementary Figure 13 v5 with wobbles screen	v0 y1	tttttttACCGCTGTTTTAAGTGGTTGGACTATGGGTTCACCTAGAACATAGTAGCGTCATC
Supplementary Figure 13 v5 with wobbles screen	v0 y2	GTCATGGTACACTCCAACCACCCAAACAGCTTCAGACTAGTCAGGGTTAAGCGCAttttttt
Supplementary Figure 13 v5 with wobbles screen	v0 y3	tttttttAGCGCAGTGAGTTCCAAATGGGGTCAACTCCTTCAAAACGTTTTGTAGCGATGGA
Supplementary Figure 13 v5 with wobbles screen	v0 y4	ATTCGTCACGTATGCTATGGTAGGTACACCACGGTGACCCTCAGGTGGGTGCGCTttttttt
Supplementary Figure 13 v5 with wobbles screen	v0 y5	tttttttAATCGATTCTGTGGTCACACAGACATCCTGTTACAACACACTGGCGGTAGAATGC
Supplementary Figure 13 v5 with wobbles screen	v0 y6	ACGAGGTCTCTACACTCACTTTATGCTGGAGAATCGTCTTCCAAAGCATCGTTGTttttttt
Supplementary Figure 13 v5 with wobbles screen	v0 y7	tttttttGGAATTAACGAGCATTTGTTAGGAATGCTGTGCTTGGACCAAAGTGTGCATCGAT
Supplementary Figure 13 v5 with wobbles screen	v0 y8	CTCCTAGTGGTTTGGGCGAAATGGTGTGCTTCTAGAGGTCACGTACATAAATCGAttttttt
Supplementary Figure 13 v5 with wobbles screen	v0 y9	tttttttTCCGTACAGGAATGGGTGTTCGTCGTTGCTGATGTGGAAACGGTTGTGGTCTAGC
Supplementary Figure 13 v5 with wobbles screen	v1 ny7	GAGTAAAACGAAGAACGCGCGCAGTGAGCTAACCATCAGTCACTGTCATGGTCATTGCGCTTCTCG
Supplementary Figure 13 v5 with wobbles screen	v1 ny8	GGTGTAGCGGACAACTCGTAACGTTAGGACTCAAATGGCGAAACTCACCCTGTGCCTTGTCGGCCA
Supplementary Figure 13 v5 with wobbles screen	v1 ny9	GCCGGAACTCTTTCTTTGTTAGAGTTGTTTGAAGTAGGCTTTCGGAATGCTATGCTGCGCTCAACA
Supplementary Figure 13 v5 with wobbles screen	v1 nx0	TGAACCCTAACGTTTCGGTTAGTTCTCCATCGAGGATGTAACAATTCAGTATGAGttttttt
Supplementary Figure 13 v5 with wobbles screen	v1 nx1	tttttttTTCGTAGACGTTCACATTGCAAGTAACCTGATGCCATTACAACTCAGTCTGCGGA
Supplementary Figure 13 v5 with wobbles screen	v1 nx2	TGCGCAGATTCCTCCGGTTCAATGAGTCAGTGAGCAGTTATGGTATGCTTATAGGttttttt
Supplementary Figure 13 v5 with wobbles screen	v1 nx3	tttttttCAGGTAAATGCTAACCCATGACCTAACGCCTACTGTGAGAGGCTGCAGAAGCGGT
Supplementary Figure 13 v5 with wobbles screen	v1 nx4	AGCGGTATCCCCCTGTTCAGACTTAGCCCGAAAGTTACGATGACGCTCATAGGGTttttttt
Supplementary Figure 13 v5 with wobbles screen	v1 x0	tttttttCTCGTAGCGCAAGTTGGCATTCAGTCCGGAGGTTTGGTTTTCCGACAACAGTCCC
Supplementary Figure 13 v5 with wobbles screen	v1 x1	GCACTAGAACCCAAACATCAAATCTGGTAGAACCATAGCGCATATCCGCTCGAGAttttttt
Supplementary Figure 13 v5 with wobbles screen	v1 x2	tttttttACACCAGCGCATCTGAGAAGCAAATCACCTGAAAACTGAGATGTCAACCGGCAAT
Supplementary Figure 13 v5 with wobbles screen	v1 x3	CAGAGACTAGCGCAAAATGGGTTGGCTAATGTCTTCCACTAAACTCCCTTTGTTGttttttt
Supplementary Figure 13 v5 with wobbles screen	v1 x4	tttttttGCTACCGAAGGCTTTGAATCTGAATGGGGAGTGCAGGATTACCCCCTACCAAGTG
Supplementary Figure 13 v5 with wobbles screen	v1 x5	TGAACCCCCTCCCAATGCGTCTCAAGCTCTTTGTTGAGTGTTAGTGACTTTCCAGttttttt
Supplementary Figure 13 v5 with wobbles screen	v1 x6	tttttttCAAGGATACCGGACCTAAAGTGAGAAGGGATCCTCTGTCATCGTCAGTCTGTGGA
Supplementary Figure 13 v5 with wobbles screen	v1 x7	TGTGCAGATTCCTCCGGAACGTAAATGCACCAACAAAGGTGTGGTAAAGGCTCTCttttttt
Supplementary Figure 13 v5 with wobbles screen	v1 x8	tttttttCTGGATGGGACGAACAGCACTAAGTTCACGTACTGTGAGAGGCTGCAGAAGTGGT
Supplementary Figure 13 v5 with wobbles screen	v1 x9	AGTGGTATCCCCCTGTTCAGACTTAGCCCATCTCAACGACGAACTAAAGGCCTTGttttttt
Supplementary Figure 13 v5 with wobbles screen	v1 y0	GTAGCAAGGGATCAGAGCTATGGGACTGGCTAATCACACCGGAGGACTGGGTTCAttttttt
Supplementary Figure 13 v5 with wobbles screen	v1 y1	tttttttTCCGCAGAATCAGCCTCGTCTGACCTCCGTTCTTGCTTCGTTTACCTTCGCTGGA
Supplementary Figure 13 v5 with wobbles screen	v1 y2	CCTTGAAGTCACAAAGGTGGAATGATTACCAGAACCAAAACAGGTCTGCTGCGCAttttttt
Supplementary Figure 13 v5 with wobbles screen	v1 y3	tttttttACCGCTGGGATCGGAAATTTGATTCAGGGACATCAGATTCTAACCGGTATGAGAG
Supplementary Figure 13 v5 with wobbles screen	v1 y4	TCCAGCCTTTAAGGTCACTCAACCATTTAGCCACAGTTTGTTTGGTTGTACCGCTttttttt
Supplementary Figure 13 v5 with wobbles screen	v1 y5	tttttttGGGACTGGTTCACATCTACCCACACTCCCAAAGCACTTTCCACAGTCCCACAAGG
Supplementary Figure 13 v5 with wobbles screen	v1 y6	ACGAGCCTTTATGTTCCCTTTGCTTCTAGCTTGTCCTGTTTTGCGGTTGTAGTGCttttttt
Supplementary Figure 13 v5 with wobbles screen	v1 y7	tttttttATTGCCGCTAGGGGTAAAGACGGGATCCTTGGTTAGTGCGTTCGTGTGCTTCTCG
Supplementary Figure 13 v5 with wobbles screen	v1 y8	GGTGTAGTGGACAACTTCGTTGGAACTGCATTTACAGACATTGGGTAGGTCTCTGttttttt
Supplementary Figure 13 v5 with wobbles screen	v1 y9	tttttttCACTTGGAGGGACGATGACGTTGTACGTAGATGGAATGCTATGCTGTGCTCAACA
Supplementary Figure 13 v5 with wobbles screen	v2 ny7	GAGTAAAACGAAGAACGCGCGCAGTGAGTGACAGACTGGGTTTTTTGGACCACTCAGCGCACTGTC
Supplementary Figure 13 v5 with wobbles screen	v2 ny8	TTGTTTGCGCTTGGAGCAGATTTGATTTGACCTGACATACTCCCTCACCCTGTGCCTTGTCGGCCA
Supplementary Figure 13 v5 with wobbles screen	v2 ny9	GCCGGAACTCTTTCTTTACTGCGACAAGCTTCAGGTAGACACTCTCAGTGAACTGTGCGCACCTAT
Supplementary Figure 13 v5 with wobbles screen	v2 nx0	GACAAGGCAGTGGGAGTTGTCATTCTCCATCGAGGATGTAACAATTCAGTATGAGttttttt
Supplementary Figure 13 v5 with wobbles screen	v2 nx1	tttttttTTCGTAGACGTTCACATTGCAAGTAACCCAGTCATGTCCTTGTCCTTTGAGCGCT
Supplementary Figure 13 v5 with wobbles screen	v2 nx2	TGCGGATCCAAAGTCACTGAAGAGGTCAAAAACGCAGTTATGGTATGCTTATAGGttttttt
Supplementary Figure 13 v5 with wobbles screen	v2 nx3	tttttttCAGGTAAATGCTAACCGTCCAAAATCATCTACCGTCACGGTTGTCTCACTGCGCT
Supplementary Figure 13 v5 with wobbles screen	v2 nx4	TCCGCAGAGAAGAGAACGCATATGTCAGGAGTGAATCTGGAGTGGCTCATAGGGTttttttt
Supplementary Figure 13 v5 with wobbles screen	v2 x0	tttttttCTCGTTGCGCTCTCCACACTGACCTTGTCGAATTACAATCGAAAACAGTAAGGGA
Supplementary Figure 13 v5 with wobbles screen	v2 x1	GTTACGGGATGATCTCGACTACCATCGTAGGTCTCCATCCAGTTAGCGCAGACAGttttttt
Supplementary Figure 13 v5 with wobbles screen	v2 x2	tttttttAACAATGCGCAAGGGTTTCAACCTGGAGTACCGCTACCTTCGGGATACGTCTTTG
Supplementary Figure 13 v5 with wobbles screen	v2 x3	CCCTACACCAACAAACAAGTGATGTCAGGCCTACTCAGGCGGAAGTGCTAATAGGttttttt
Supplementary Figure 13 v5 with wobbles screen	v2 x4	tttttttACCGTTCTTTCGTTGTTTTGACTGTTCGAGCTACCCTCCATCTGCGGAAGGATGT
Supplementary Figure 13 v5 with wobbles screen	v2 x5	GACAAGAGCATCGATCCTATGGGCTACCTCCATGACATGACTGTGCAATGTCAAGttttttt
Supplementary Figure 13 v5 with wobbles screen	v2 x6	tttttttATAGGACGTACTGACAAAGGTCGGAACTACGGAAAGGGAGTCCACTTTGAGTGCT
Supplementary Figure 13 v5 with wobbles screen	v2 x7	TGTGGATCCAAAGTCACAATGGTCCAAGTCCATCACACAGTAGGAACACCCCTGTttttttt
Supplementary Figure 13 v5 with wobbles screen	v2 x8	tttttttGCATATATTCCCTCCACATGAGCGTTCTTGTCCGTCACGGTTGTCTCACTGTGCT
Supplementary Figure 13 v5 with wobbles screen	v2 x9	TCCGCAGAGAAGAGAACGCATATGTCAGAGGGAGCAGTTAACATTCTTTGGCAAAttttttt
Supplementary Figure 13 v5 with wobbles screen	v2 y0	ACGGTTAGCACACCCTGATGGACAAGGCTGACAGTGACGTGACTCAAAGCTTGTCttttttt
Supplementary Figure 13 v5 with wobbles screen	v2 y1	tttttttAGCGCTTTGGAACAACCTATGCATTCGAGACCTGTTGAATTCCGGAAAGACTTGA
Supplementary Figure 13 v5 with wobbles screen	v2 y2	CCTATCATTGCACAACCCTGAGTCCAGACGATGTTGTAGTTCTCGTGAGTCCGCAttttttt
Supplementary Figure 13 v5 with wobbles screen	v2 y3	tttttttAGCGCATTCTCTTTCGAGTAGTCGGTACTAGGCGTCAAAACAGTGTACGTACAGG
Supplementary Figure 13 v5 with wobbles screen	v2 y4	TATGCGGTGTTTGTCACATGTCGAACACTGACAGGTAGCGAGATACTGTTGCGGAttttttt
Supplementary Figure 13 v5 with wobbles screen	v2 y5	tttttttTCCCTTCATCCCCCGAATCACTTAGCTCATGGAGACCTTCCTACGGAATATTTGC
Supplementary Figure 13 v5 with wobbles screen	v2 y6	ACGAGCAAAGATGGAGTGTGTGGTTCCGGTAGCGAGGGTGTTTGCGTATCGTAACttttttt
Supplementary Figure 13 v5 with wobbles screen	v2 y7	tttttttCAAAGATTGGTCAGATGCCATATCCGTAATGGACTCATGATGTTAGTGCACTGTC
Supplementary Figure 13 v5 with wobbles screen	v2 y8	TTGTTTGTGCTTGGAGAACTGCGAACGCTTGGACCCTTGGATCGTTCCGGTAGGGttttttt
Supplementary Figure 13 v5 with wobbles screen	v2 y9	tttttttACATCCATGCTTGGACTCCATTGGACAATCCCTTCAGTGAACTGTGTGCACCTAT
Supplementary Figure 15 v5	no wobble x9	ACAACAAGCGCTACCAAACACCACCAATCAGTGTCAGTGCCTAAGAACCTAACGGCCATTCTCCCTCTCCCCCCTACTCTCCCTACCA
Supplementary Figure 15 v5	no wobble x10	AGGGTTTGTGTGAGGGGATGTGGGTGGTGAGGGCGGAATGTTGGAGGGGTTAGGTTGTGTGAAGTGCAGATGGTTGAAAGCGGGAGTT
Supplementary Figure 15 v5	no wobble x11	CACTCTAGCGCTAACAACCTCATAAACCCTGAATGTTGCCTCGTTCGTTAATGTTACATCACACTCCACTCTCTCACTCAAACCCAAA
Supplementary Figure 15 v5	no wobble y0	GCAATCCATCTCATCCCTCTGTCCCTTCTTACGCTTGATCAGGTGTAGCCCCTAGTTGGTCACACACAACAAAGCGGCCAGACAACAC
Supplementary Figure 15 v5	no wobble y1	GTCTCTAACCAAAGCGCTCCTGTTCAGGCACTTGGTGTTATCCATCCAGAGAAGCACATCCCACTAGACATTAACGACCTCAAACAAC
Supplementary Figure 15 v5	no wobble y2	CTTCCGTCCTTTCTCCTAGCCTTTCTCCACATAATTCGCCGCATTGGTACATCTGGTTTATGTACGACCGTTAGCGCCATTGTACCCC
Supplementary Figure 15 v5	9seg "long" u-filler	GTGTTGTTGAAGGGAGCCCCTCACACAGTAGGGAATGGGTGATGATCGG
Supplementary Figure 17 v5 with 4seg extensions without stacking (other sequences listed above)	y3	TGTCTGATCCCTAGCGCCAAAGAAACAGGTCTGTGAGGTTCAACGCGCTTCTACC
Supplementary Figure 17 v5 with 4seg extensions without stacking (other sequences listed above)	y4	TTTTTTTTTTTTTTTTAGTCGAGTTGTCCGCTTTGTTATTGTTCACCATAAGTCAGTCACGTTCAAGGTTTAGCAGT
Supplementary Figure 22 no-brush cut-slats	6seg cx0	GGTAGTCGACTTAGTGCACATCTGGATTATGACATAGG
Supplementary Figure 22 no-brush cut-slats	6seg cx1	ATACGGGAGGTTGGTAAGTGGTACACCTATGGTACAACAAGCGC
Supplementary Figure 22 no-brush cut-slats	6seg cx2	GTTGAAAGCGGGAGTTCTACCCGGAAGTCTGGTGAAGGCGCATAATGAG
Supplementary Figure 22 no-brush cut-slats	6seg cx3	ATTGCGGTGGTTAAGCGGATGGTGTTCAAGAGGCACTCTAGCGCTAACAACCTCA
Supplementary Figure 22 no-brush cut-slats	6seg cy0	TGAGTCACAGTCATCTCATGTCCAAAACGTGAGGAGATG
Supplementary Figure 22 no-brush cut-slats	6seg cy1	AGTTGTAGGTAAGAGGGCTCCACGAAATAACTCTGATGAGATGA
Supplementary Figure 22 no-brush cut-slats	6seg cy2	AAGCGGCCAGACAACACAGGTAACAACCCAGGAGACAAGTGGTTGGAGTA
Supplementary Figure 22 no-brush cut-slats	6seg cy3	TGGTAGAAGGAGTGTTTAGGAATGGGATCTCCCGTCTCTAACCAAAGCGCTCCTG
Supplementary Figure 22 no-brush cut-slats	6seg cy4	TGTACGACCGTTAGCGCCATTGTACCCCGTATGTGGAGAGTGGGATGTGAGGAGAAACCCT
Supplementary Figure 23 (11 bp/turn sequences listed above)	10.5 bp/turn ny0	TTTGAGCACAATGTCCCAGGTATTTCCCTCGATGTACGACCGTTAGCGCCATTGTACCCC
Supplementary Figure 23 (11 bp/turn sequences listed above)	10.5 bp/turn ny1	TGTCTGATCCCTAGCGCCAAAGAAACAGGTCTGCGATTATTGGAGCTTGTACCGAGAATGTCTCC
Supplementary Figure 23 (11 bp/turn sequences listed above)	10.5 bp/turn ny2	CGTGAAACGTCTGAAAGAACTGCTGAAACGATTGTTCACCATAAGTCAGTCACGTTCAAGGTTTAGCAGT
Supplementary Figure 23 (11 bp/turn sequences listed above)	10.5 bp/turn ny3	GAGTTGATTGAGGGTTTAACGTTTGCTTGTCAAAAACCTCTGATGCAATAGCTCAACCTAGACCATTCGATGGGA
Supplementary Figure 23 (11 bp/turn sequences listed above)	10.5 bp/turn ny4	TAGGAAATGGGCCACTTGTGTTGTAGTCTTGCAGGTTGCAGAAAGGGAGAGGTGTTTGCTAGTGTTGATGGATGGGCTGTGA
Supplementary Figure 23 (11 bp/turn sequences listed above)	10.5 bp/turn ny5	CCGTTATAAGCTTGGGTTCTCGTATCGGTCCTATCTCAGCGTAACAAACCGTCCTATTCAGCCAACATGCACCAGATACAAGAACCC
Supplementary Figure 23 (11 bp/turn sequences listed above)	10.5 bp/turn nx0	CTTTATTTCAACGCAAGGATAAAAATTTTTACTCAAAGGAGATCACGTCCCATTCCTAGGGTTtttttttt
Supplementary Figure 23 (11 bp/turn sequences listed above)	10.5 bp/turn nx1	ttttttttCTTGTACCCATTCGAAACGTTCATTCTTTGTGGAACCCTCATATATTTTTTTGCGGGAGAAGC
Supplementary Figure 23 (11 bp/turn sequences listed above)	10.5 bp/turn nx2	TATGACCCTGTAATACTAAATGCAATGCCTGAGGACACGGTATTTCAGTGGTCAGTGGTCTGGtttttttt
Supplementary Figure 23 (11 bp/turn sequences listed above)	10.5 bp/turn nx3	ttttttttTGCATACACATAGGTTAGTTCCAAGCACCTGGTAATGTGTAGGTAAATCTAGCTGATAAATTA
Supplementary Figure 23 (11 bp/turn sequences listed above)	10.5 bp/turn nx4	TATGATATTCAACCGTGATTCAAAAGGGTGAGGAAATTCCAATCAGCGAGCTACTACAGTTGGtttttttt
Supplementary Figure 23 (11 bp/turn sequences listed above)	10.5 bp/turn nx5	ttttttttCTGAATGCAAGATTGCTCGTTTAATCGTCGAGGAAAGGCCGGAGACAGTCAAATCACCATCAA
Supplementary Figure 27 v6 fillers	fragment fx0	TTTTTTTTTTGGAAG
Supplementary Figure 27 v6 fillers	fragment fx1	AAGGACGAAGGTTTTTTTT
Supplementary Figure 27 v6 fillers	fragment fx2	TTTTTTTTACCCTGGAGAAGGAGA
Supplementary Figure 27 v6 fillers	fragment fx3	AGGCTAAAGGGCCTTGATAGACTTTTTTTT
Supplementary Figure 27 v6 fillers	fragment fx4	TTTTTTTTACTACGAGTGAACTACGAATGGGAGAA
Supplementary Figure 27 v6 fillers	fragment fx5	TATGTGGAGAATCCCTTGGGTACACCTCTGTGGTTTTTTTT
Supplementary Figure 27 v6 fillers	fragment fx6	AGTGGTGGGTTTCTCACAGGTAAGATGGGTTGTTTTTTTTT
Supplementary Figure 27 v6 fillers	fragment fx7	TTTTTTTTTTGAGGGGATGAGAGGATCAATAAGCTA
Supplementary Figure 27 v6 fillers	fragment fx8	TAGGACTAAAGACAGAGTCGTTTTTTTTTT
Supplementary Figure 27 v6 fillers	fragment fx9	TTTTTTTTAATGTCAAGGGGGGAGT
Supplementary Figure 27 v6 fillers	fragment fy0	GGGTTTTTTTTTTTT
Supplementary Figure 27 v6 fillers	fragment fy1	TTTTTTTTCGAAACGGTTT
Supplementary Figure 27 v6 fillers	fragment fy2	TTTGCGAGGACCATCAGTTTTTTTT
Supplementary Figure 27 v6 fillers	fragment fy3	TTTTTTTTAGTTGCCTAGCCAGAGAGTGAT
Supplementary Figure 27 v6 fillers	fragment fy4	TGGAGACGAAACCCGAAGAAGACAACACTTTTTTTT
Supplementary Figure 27 v6 fillers	fragment fy5	TTTTTTTTGTTGAGTCACTGGAAGGAACACTAGCACGGTTA
Supplementary Figure 27 v6 fillers	fragment fy6	GTGTTGTTGAAGGGAGCCCCTCTTTGATTTTTTTT
Supplementary Figure 27 v6 fillers	fragment fy7	TTTTTTTTGTGAGACACATAGGGAGGTTGT
Supplementary Figure 27 v6 fillers	fragment fy8	AATGGACCACCGAGTGTTTTTTTT
Supplementary Figure 27 v6 fillers	fragment fy9	TTTTTTTTGAGTGTCCCTC
Supplementary Figure 27 v6 fillers	fragment fy10	GATGTTTTTTTTTTT
Supplementary Figure 27 v6 fillers	5seg fx0	TTTTTTTTACCCTGGAGAAGGAGAAATGTCAAGGG
Supplementary Figure 27 v6 fillers	5seg fx1	TAGTGAGGCTAAAGGGCCTTGATAGACTTTTTTTT
Supplementary Figure 27 v6 fillers	5seg fx2	TTTTTTTTACTACGAGTGAACTACGAATGGGAGAA
Supplementary Figure 27 v6 fillers	5seg fx3	TATGTGGAGAATCCCTTGGGTACACCTCTGTGGTTTTTTTT
Supplementary Figure 27 v6 fillers	5seg fx4	AGTGGTGGGTTTCTCACAGGTAAGATGGGTTGTTTTTTTTT
Supplementary Figure 27 v6 fillers	5seg fx5	TTTTTTTTTTGAGGGGATGAGAGGATCAATAAGCTA
Supplementary Figure 27 v6 fillers	5seg fx6	TAGGACTAAAGACAGAGTCGTTAAGGACTTTTTTTT
Supplementary Figure 27 v6 fillers	5seg fy0	TTTTTTTTAGTTGCCTAGCCAGAGAGTGATGAGTGT
Supplementary Figure 27 v6 fillers	5seg fy1	TGGAGACGAAACCCGAAGAAGACAACACTTTTTTTT
Supplementary Figure 27 v6 fillers	5seg fy2	TTTTTTTTGTTGAGTCACTGGAAGGAACACTAGCACGGTTA
Supplementary Figure 27 v6 fillers	5seg fy3	GTGTTGTTGAAGGGAGCCCCTCTTTGATTTTTTTT
Supplementary Figure 27 v6 fillers	5seg fy4	TTTTTTTTGGTTTGTGAGACACATAGGGAGGTTGT
Supplementary Figure 27 v6 fillers	5seg fy5	AATGGACCACCGAGTGTTTGCGAGGACTTTTTTTT
Supplementary Figure 27 v6 fillers	6seg fx0	TTTTTTTTACCCTGGAGAAGGAGAAATGTCAAGGGGGGAGT
Supplementary Figure 27 v6 fillers	6seg fx1	CGTAAGTAGTGAGGCTAAAGGGCCTTGATAGACTTTTTTTT
Supplementary Figure 27 v6 fillers	6seg fx2	TTTTTTTTACTACGAGTGAACTACGAATGGGAGAAGGATGT
Supplementary Figure 27 v6 fillers	6seg fx3	TATGTGGAGAATCCCTTGGGTACACCTCTGTGGTTTTTTTT
Supplementary Figure 27 v6 fillers	6seg fx4	AGTGGTGGGTTTCTCACAGGTAAGATGGGTTGTTTTTTTTT
Supplementary Figure 27 v6 fillers	6seg fx5	TTTTTTTTGGAAGTTGAGGGGATGAGAGGATCAATAAGCTA
Supplementary Figure 27 v6 fillers	6seg fx6	TAGGACTAAAGACAGAGTCGTTAAGGACGAAGGTTTTTTTT
Supplementary Figure 27 v6 fillers	6seg fy0	TTTTTTTTAGTTGCCTAGCCAGAGAGTGATGAGTGTCCCTC
Supplementary Figure 27 v6 fillers	6seg fy1	GATGTTGGAGACGAAACCCGAAGAAGACAACACTTTTTTTT
Supplementary Figure 27 v6 fillers	6seg fy2	TTTTTTTTGTTGAGTCACTGGAAGGAACACTAGCACGGTTA
Supplementary Figure 27 v6 fillers	6seg fy3	GTGTTGTTGAAGGGAGCCCCTCTTTGAGGGTTTTTTTTTTT
Supplementary Figure 27 v6 fillers	6seg fy4	TTTTTTTTCGAAACGGTTTGTGAGACACATAGGGAGGTTGT
Supplementary Figure 27 v6 fillers	6seg fy5	AATGGACCACCGAGTGTTTGCGAGGACCATCAGTTTTTTTT
Supplementary Figure 29 alternative v6 3CR design	x0	aTCCAAATAGACCGTGGTCACTGTCGTAGGCAATCCATGACCTCAGTTGGACTCTCCATGGTCGAAGGGTGTA
Supplementary Figure 29 alternative v6 3CR design	x1	AAGTCTTTGGGAAGAAGCATTCCTCTCCGAGTTCAAGGTCCATGTCCAGTCCTACCGGTAGACAAGATTCGaa
Supplementary Figure 29 alternative v6 3CR design	x2	CGAAACCGTTTCAGCAATAACCCCCTACCATACTCGAAATAATGAAGCTACATGATTGGGAAGCAGGAACGT
Supplementary Figure 29 alternative v6 3CR design	x3	TTGACCCCAGATCAGTCTACCGAGTGATGTCAACTTTGGCAAGGGTTGGGCTACATGGTATCTGGA
Supplementary Figure 29 alternative v6 3CR design	x4	aTGCAAATAACCTAGCAAGTGTTCCATTGTCATGTTCCTCCATGGAGCGGAGCTAGGGTGAATCAAGGAGGGATCATGAAGAGG
Supplementary Figure 29 alternative v6 3CR design	x5	TGGTATAGGACCATCGAGTCTGACACCCAACTCTTCCATCATCATTCAGTGAGTCTGATGTGTGTGAGAAGGCAAAGTGATGaa
Supplementary Figure 29 alternative v6 3CR design	x6	aCAACCTCAAGGGCACTATTCCCCGAAGGGCAAGGAGATGATGCTCGGAATCTGTGTCTGGATACCTCTAGGGGTCACTCGATTCTCTG
Supplementary Figure 29 alternative v6 3CR design	x7	AATCGTCTCTGACATGGGATCCTACCATGGGACCTTGGTAACGGATTGATCCTTCCAGACCTCCCTCCAAGGCTTTGAGTTCTAGGTCCCGAAaa
Supplementary Figure 29 alternative v6 3CR design	x8	CCCTCAGGAGACCCAAATTCTGTAAACCCGTCTCGTACATGAACTTGCAATAAGCTGTCAGGATGGGAGGCTCAGTCCGCATAGGGTATGTCCACAATG
Supplementary Figure 29 alternative v6 3CR design	x9	TGAAGTAGGTGTCGTTCCAATGGTGTCTCGATTCAGTCCGGAAAGAAGGGGAGCATATCGGGTTACCAACATTTTCGACGTTCCTTCCCAACACACAAG
Supplementary Figure 29 alternative v6 3CR design	x10	CACTGAGTCATCTACCATTCTGGCATTGGCTCTCTCCGGACATGTGTCACCAAAGAAGCAATCAGTCATCTCTCAAGAAGGGACCTGGAGTGCATACAA
Supplementary Figure 29 alternative v6 3CR design	x11	CTCACCATCTGACCCATATGTGACCAACTGGAATACGATCAAGGAAGTGTTGAGGGGCATCAGATGAGCTATGTCAGAAAACTCTCCACCGTATAACAG
Supplementary Figure 29 alternative v6 3CR design	y0	tCTTCATGCACTTGGGTTAGCTTTCACTTCATGGCCTTGGAGGAACTGAACATCTCGTCTGTGTACGTGTTG
Supplementary Figure 29 alternative v6 3CR design	y1	GTAACCGTTCAGAAGGAAGCATTGATGACCATGAACTCGTGAGGCGGTAGTCATGCAGATGTTGTACTCCAG
Supplementary Figure 29 alternative v6 3CR design	y2	CACACAAACACGTAGGACAGTGCCTTGCGTATGTTCCAGCTTGACATTGGTACCCCAGAGACAGAG
Supplementary Figure 29 alternative v6 3CR design	y3	CGATTTGGACAAACGATCCCTTTTGGTTTTCGACAAAGCTACGACTGGACAATGGCATCACCTTCGAAGGG
Supplementary Figure 29 alternative v6 3CR design	y4	AGGGAGCTTGCGACTCACATGACATGGAATTGCTTGACACATTACACATACCAGGCACCTACATTG
Supplementary Figure 29 alternative v6 3CR design	y5	tTACCCGAGTCCGTGAGTCCCAAACTGATCCAACGAGAGTCCGCTTGGAAATTCCGTCAATTTGCAACGATACCGGAGTAGCT
Supplementary Figure 29 alternative v6 3CR design	y6	CATCTGCATGTTGCTCCGCTTACCGTTACACAGGAGTTGCTAGCGAATGCGAGAGTCTGGGCTGCTTACGTCGTTTACACAGT
Supplementary Figure 29 alternative v6 3CR design	y7	tCACAACAATGGCTAGCTCCAACGTCAAACCATGTTCTTTTCACCGGTGTTCCAGACCAAGCTGACACCTTCGTGACAATGCCGTTTCG
Supplementary Figure 29 alternative v6 3CR design	y8	TCCAGAAAACGCCTCAACTTTGTTTCCGCCATCGTCCCAAGGTACAGACTCTTGACCCAAACTTCGTACGTGCCATACAGTCCGGTTCGCTTAG
Supplementary Figure 29 alternative v6 3CR design	y9	TCCTAAATCGACATGACAAGACGACATTACACCGACTTTCCCTCCGATGCCCTAGTGGTAAGCCTCGACTGTTGCTTCACTTTTGCTGTACCATTTGGA
Supplementary Figure 29 alternative v6 3CR design	y10	CTTGTCGTCTATGTAGCGGTTACCTTGAACTGAAATCGAGACTGGGATCCGTGACGTCCTACATGACAAAACGAAGACCTTTGCTAACGTCCTACCTTG
Supplementary Figure 29 alternative v6 3CR design	y11	TCCAACGTTCCGAGGACAGATGTCACACCTCTTTACCAAATCGACATGTTATGCGGACACGAGATGTCGTAGTAGGGCCAACACCACGTACCGTTGCTA
Supplementary Figure 29 alternative v6 3CR design	cx0	ttttttttTAGGACTAAGCTTGTGACTGTGGGGTACTGGAGTGAAG
Supplementary Figure 29 alternative v6 3CR design	cx1	AGTGCATACAAGGACTCTAAACCCATTGGAACCTCGATTCAAGGtttttttt
Supplementary Figure 29 alternative v6 3CR design	cx2	ttttttttTTGGATAGGACTCATGGGACTGGCTAGGACGTACTCACCATCTGACCCA
Supplementary Figure 29 alternative v6 3CR design	cx3	AAGCTACATGATTGGGAAGCAGGTTGGATATGGGTCTTGGTTAGGGAACGTCCTCCATCTGttttttt
Supplementary Figure 29 alternative v6 3CR design	cx4	ttttttttTGTGAGTTTTGTCTTCCAAAGGATGTCCACGTATTGACCCCAGATCAGTCTACCGAGTGA
Supplementary Figure 29 alternative v6 3CR design	cy0	TTTGGACGAATTTTGCACATCAAGGTTGTTCGGTGAGGGtttttttt
Supplementary Figure 29 alternative v6 3CR design	cy1	ttttttttCTTGTGTCTCCGACCTACCTTGCTTTGCGGTTACTTGTCGTCTA
Supplementary Figure 29 alternative v6 3CR design	cy2	ACCACGTACCGTTGCTACTTCTTAGTGCGAACTTTTGGGTGTTGTCAGTGtttttttt
Supplementary Figure 29 alternative v6 3CR design	cy3	ttttttttCTGTTAATGACGGAAGGCAGAACAAAGCGGGAACACACAAACACGTAGGACAGTG
Supplementary Figure 29 alternative v6 3CR design	cy4	CTACGACTGGACAATGGCATCACCTTCGCTTGGGGTTTAAACGTTGGTAGTACGGTGGAGAGTTTTtttttttt
Supplementary Figure 29 alternative v6 3CR design	cy5	ttttttttCTGACAAGAGCCAATGCCAGAACGAAAAAGACGAGGGAGCTTGCGACTCACATGACATGGAATTGC
v6.1 from Minev et al. (2021)	x0	TTTTTTTTAAGGTGGATCCCAGGTAACCCCGAAGAGAGAGAAACGACCCTCTACCCCTCACCGTCTACATGTTTTTTTT
v6.1 from Minev et al. (2021)	x1	TTTTTTTTGCTGTCCTCAGGTCATTGCCTCGTCTTAGTCTGGAGTCCCTTGCTAGTTTGCTGAGAGTTTTGTTTTTTTT
v6.1 from Minev et al. (2021)	x2	TTTTTTTTCGTCTCCATCCAGTTCTCCTCCAATGGTCCTCACATGGTCATATTCGGGTTGTAGTTGTTTCGTTTTTTTT
v6.1 from Minev et al. (2021)	x3	TTTTTTTTCGAGACTGAGCCCTGGTTGACTCCTGAATCATCCAATCGTAGGACACCACTGGACATAAATCGTTTTTTTT
v6.1 from Minev et al. (2021)	x4	TTTTTTTTATGGACTCACATAGACAATGGGGATCTTGGTTATGCAACTCAAGTCACTTCCACTCACTATCGTTTTTTTT
v6.1 from Minev et al. (2021)	x5	TTTTTTTTGGTACTAGCTGGAACCACATCACATGTACCTCAGGACGTTTCAACTGTACCTAGGGAGTGCTATTTTTTTT
v6.1 from Minev et al. (2021)	x6	TTTTTTTTAAACACTACATATTCGTGGTCTATGTGTATCGAGGAGGAGCAGGTGAATCAGAGGAAGTCAAGTTTTTTTT
v6.1 from Minev et al. (2021)	x7	TTTTTTTTGGGTATGTTGAATGGTCCGTACTGGTCCTCACCCATGCTCATATACGTCTTCTGGTCTAAGCTTTTTTTTT
v6.1 from Minev et al. (2021)	x8	TTTTTTTTAGACAGAACATCCATGAGTACCATCTGCGAGACGAAAGAGCTGGAGTTAGTGTCAGAGACGTTTTTTTTTT
v6.1 from Minev et al. (2021)	x9	TTTTTTTTCGTTTAAGTCTCAAGGTGTTGTGAAGATTCGTGTCAGATCTCCATCTAGTGACTTGGGAAGCTTTTTTTTT
v6.1 from Minev et al. (2021)	x10	TTTTTTTTCCCTACTTCACATGTGGTCACCTCCGGTAGTGCTCGTAGACAAGTGAGAGGGTCGTACTAGACTTTTTTTT
v6.1 from Minev et al. (2021)	x11	TTTTTTTTGTCCTGGTACTCAAACTGGAACAAAGGTCGTAGGGAGAGGTTGCAATGCAGAGAGTTGAACGATTTTTTTT
v6.1 from Minev et al. (2021)	y0	AGGACGTACGCTTGAAACTCCACCAGCTCCTTCCTGAGATCCGTGTCGAACTTCTCACACCTT
v6.1 from Minev et al. (2021)	y1	CAAAACGGATGCAGTGCCATTGAAACGCGATATGAGGAGCTCCAACACACCCTGTACCCATGT
v6.1 from Minev et al. (2021)	y2	ACAGCAGACGTTTGACTCACTCTTCATTTCGATGGGCACATACAGTTGTCTAATGTCGAGACG
v6.1 from Minev et al. (2021)	y3	CGATTTTGTGAAGGTAGACCAATGAGCTCTCGCGAATTGTCTTTCCAGGTGAGTGAGGCGAAA
v6.1 from Minev et al. (2021)	y4	TCTCGCAACTTGACCGGGTAGCTTTGACGAGTGACACAGATGCGTATCGAATTCCCTGTCCAT
v6.1 from Minev et al. (2021)	y5	TAGCACATGTAGAAGAGTACTGAGATCCACTAACGACAGGGTAGGCAAACAACCTCAGCGATA
v6.1 from Minev et al. (2021)	y6	GTACCGTGAGCAGGGCCGAATAGACGCGTTTTCCCTCCGGAGAGATGCATGGGACCAGTGTTT
v6.1 from Minev et al. (2021)	y7	AGCTTAATGTTTCACTGTGACAACCTCCTCTCGACTAATGACGTCAACTGGAAAGCTACTTGA
v6.1 from Minev et al. (2021)	y8	TACCCCTTCCGTTCCGTGACTCAGGACATGTCTCCATCTTCGATTGCCACATCCAAGCTGTCT
v6.1 from Minev et al. (2021)	y9	AGCTTCGTGAATCTGCGGGTTAAGGGAGAGGATGATTTGAGTGATGTGTCTGACAACAAACGT
v6.1 from Minev et al. (2021)	y10	AAACGCTCTGCCATTTTCACCCATGTTGCATTTGGACCATTGCTAGCACCTGAACTCGTAGGG
v6.1 from Minev et al. (2021)	y11	TCGTTCGGATCGCAAAGAGGACTACGAAACCAAGGTATGCTCTACGGAACACTGACTTGTCTA
v6.1 nanoseed	ny0	GTACCGTGAGCAGGGCCGAATAGACGCGTTTGGAGAAATCCTGCACACCAAGGTACCATCTTT
v6.1 nanoseed	ny1	GCTACAAGTACGGTTCCCAGATTCGTCATAGACTCTCGACTAATGACGTCAACTGGAAAGCTACTTGA
v6.1 nanoseed	ny2	TACCCCTTCCGTTCCGTGACTCAGGACATGTCTCCATCTTCGTCTGGTGGAAGGGAACTGATTTGTGAAGAGG
v6.1 nanoseed	ny3	TGTCAGACACACTTGATATGGGTTGGTCGATGGGTTAAGGGAGAGGATGATTTGAGTGATGTGTCTGACAACAAACGT
v6.1 nanoseed	ny4	AAACGCTCTGCCATTTTCACCCATGTTGCATTTGGACCATTGCTAGCACCTGTGCAGCGTTTATTCGAGTTGAAGGATTACCTA
v6.1 nanoseed	ny5	TCCTCACATACGACAAGACTGGGTTGGTCTAAGGATCGCAAAGAGGACTACGAAACCAAGGTATGCTCTACGGAACACTGACTTGTCTA
Supplementary Figure 33 lambda nanoseed	region 2 dense forward nx0	ttttttttGAGGATAGGTATGACACCTCTGTAGCAAAGATATTTAACTGAAGACGATGGGTACGAATTATT
Supplementary Figure 33 lambda nanoseed	region 2 dense forward nx1	ACATGAGATTCGCTATCAGAAATCATTTCATGGTACGTACTTTCACAGTGTCATCCTGTATGTtttttttt
Supplementary Figure 33 lambda nanoseed	region 2 dense forward nx2	ttttttttTTGTCTCAACCAAGTAATCAGGAACCCTTGGTTACCCTATTATTAAAATACGCTAAACCTTAG
Supplementary Figure 33 lambda nanoseed	region 2 dense forward nx3	ATCTTGAGTTTATTACGGTATAAAAAAAGAAATGTGCTCTGGTTCCCCCATATTCGAACAGTCtttttttt
Supplementary Figure 33 lambda nanoseed	region 2 dense forward nx4	ttttttttCAACCTAAACGCCAACTTCCAACGAAAGGATTCACAAAGTTAACATTAAATGAACATTACATT
Supplementary Figure 33 lambda nanoseed	region 2 dense forward nx5	GAAGAAAATGAAGTATGTTAAGTCAGACTTGTCTCCTCTATGCCAGAATCGACTGCATTAGACtttttttt
Supplementary Figure 33 lambda nanoseed	region 2 dense reverse nx0	ttttttttGAGGATAGGTATGACACCTCTGTAGCAAAGATTTTGTGCAAGATGTTTAACATCAATGTCATT
Supplementary Figure 33 lambda nanoseed	region 2 dense reverse nx1	TTCTTAAACTACTTTATACCATCTGATTTCTGGTACGTACTTTCACAGTGTCATCCTGTATGTtttttttt
Supplementary Figure 33 lambda nanoseed	region 2 dense reverse nx2	ttttttttTTGTCTCAACCAAGTAATCAGGAACCCTTGGGGTAACTAACTTTTTTCATTTGTAATCAATGT
Supplementary Figure 33 lambda nanoseed	region 2 dense reverse nx3	TATAGTAATCTTTTAGTCTGATTTAATATGAATGTGCTCTGGTTCCCCCATATTCGAACAGTCtttttttt
Supplementary Figure 33 lambda nanoseed	region 2 dense reverse nx4	ttttttttCAACCTAAACGCCAACTTCCAACGAAAGGATTTTAAATAATAGTCTTCGTATTATTCGCTAAG
Supplementary Figure 33 lambda nanoseed	region 2 dense reverse nx5	GCATGTAATAAGCGACCCATCGATGATTCAGTCTCCTCTATGCCAGAATCGACTGCATTAGACtttttttt
Supplementary Figure 33 lambda nanoseed	region 2 sparse forward nx0	ttttttttGAGGATAGGTATGACACCTCTGTAGCAAAGATTAAATCAGAAAGACGATGGGTCGCTAATACG
Supplementary Figure 33 lambda nanoseed	region 2 sparse forward nx1	CTAAAAGATTACGAACTGAATCATCTATTATGGTACGTACTTTCACAGTGTCATCCTGTATGTtttttttt
Supplementary Figure 33 lambda nanoseed	region 2 sparse forward nx2	ttttttttTTGTCTCAACCAAGTAATCAGGAACCCTTGGTTACCTTCATATTTAATTATTACATGCCTTAG
Supplementary Figure 33 lambda nanoseed	region 2 sparse forward nx3	ATCTTACATTGAAGAAACTTGCACAAAAGAAATGTGCTCTGGTTCCCCCATATTCGAACAGTCtttttttt
Supplementary Figure 33 lambda nanoseed	region 2 sparse forward nx4	ttttttttCAACCTAAACGCCAACTTCCAACGAAAGGATTAAAAAAGTTAGTCAGAATGACATTGAGTTTA
Supplementary Figure 33 lambda nanoseed	region 2 sparse forward nx5	TTACAAATGAAAGTATGTTAAACATTGGTATTCTCCTCTATGCCAGAATCGACTGCATTAGACtttttttt
Supplementary Figure 33 lambda nanoseed	region 2 sparse reverse nx0	ttttttttGAGGATAGGTATGACACCTCTGTAGCAAAGATTTTTATACCAATGTTTAACATACTTTCATTT
Supplementary Figure 33 lambda nanoseed	region 2 sparse reverse nx1	GTAATAAACTCAATGCAAGTCTGACTAACTTGGTACGTACTTTCACAGTGTCATCCTGTATGTtttttttt
Supplementary Figure 33 lambda nanoseed	region 2 sparse reverse nx2	ttttttttTTGTCTCAACCAAGTAATCAGGAACCCTTGGGGTAATTTCTTTTGTGTCATTTTCTTCAATGT
Supplementary Figure 33 lambda nanoseed	region 2 sparse reverse nx3	TATAGCTAAGGCATGTTTCAGTTAAATATGAATGTGCTCTGGTTCCCCCATATTCGAACAGTCtttttttt
Supplementary Figure 33 lambda nanoseed	region 2 sparse reverse nx4	ttttttttCAACCTAAACGCCAACTTCCAACGAAAGGATTTTTAATAATAGATGAAATAATTCGTAATCTT
Supplementary Figure 33 lambda nanoseed	region 2 sparse reverse nx5	TTAGCGTATTAGCGACCCATCGTCTTTCTGATCTCCTCTATGCCAGAATCGACTGCATTAGACtttttttt
Supplementary Figure 33 lambda nanoseed	region 4 dense forward nx0	ttttttttGAGGATAGGTATGACACCTCTGTAGCAAAGATGCAACATCCGCAAATTAACATCCGGGAATTT
Supplementary Figure 33 lambda nanoseed	region 4 dense forward nx1	CTCAGAGGGTCGCTCATTGAACTTTCAACCCGGTACGTACTTTCACAGTGTCATCCTGTATGTtttttttt
Supplementary Figure 33 lambda nanoseed	region 4 dense forward nx2	ttttttttTTGTCTCAACCAAGTAATCAGGAACCCTTGGACAACCTAACCAAATGTTGAGCAAAACCTGGG
Supplementary Figure 33 lambda nanoseed	region 4 dense forward nx3	GCATCTCAGACAATACGGCAACCTCACGCAGATGTGCTCTGGTTCCCCCATATTCGAACAGTCtttttttt
Supplementary Figure 33 lambda nanoseed	region 4 dense forward nx4	ttttttttCAACCTAAACGCCAACTTCCAACGAAAGGATTGAACCTGTCATACGGAAATCACAACTAACTT
Supplementary Figure 33 lambda nanoseed	region 4 dense forward nx5	AACGTAAAAAGCGACACTGAAACGAAGAACATCTCCTCTATGCCAGAATCGACTGCATTAGACtttttttt
Supplementary Figure 33 lambda nanoseed	region 4 dense reverse nx0	ttttttttGAGGATAGGTATGACACCTCTGTAGCAAAGATGGGTTCTGTTCGTATTCAGTGAAGTTGTTTT
Supplementary Figure 33 lambda nanoseed	region 4 dense reverse nx1	TACGTGTCTGTCGCTTTGCCCCTTCGTCTGCGGTACGTACTTTCACAGTGTCATCCTGTATGTtttttttt
Supplementary Figure 33 lambda nanoseed	region 4 dense reverse nx2	ttttttttTTGTCTCAACCAAGTAATCAGGAACCCTTGGGTTGTTTGACATGAGGGATTTGTATTTAAGTT
Supplementary Figure 33 lambda nanoseed	region 4 dense reverse nx3	AATGAGACCCTTTTTGTCAATCATTTCGGGTTTGTGCTCTGGTTCCCCCATATTCGAACAGTCtttttttt
Supplementary Figure 33 lambda nanoseed	region 4 dense reverse nx4	ttttttttCAACCTAAACGCCAACTTCCAACGAAAGGATTTGTTGGGTTATTTGTCTCAAGTCCCGCCCAG
Supplementary Figure 33 lambda nanoseed	region 4 dense reverse nx5	GCTGAGAAATAGCGATGTTAAGGAAAGCGGATCTCCTCTATGCCAGAATCGACTGCATTAGACtttttttt
Supplementary Figure 33 lambda nanoseed	region 4 sparse forward nx0	ttttttttGAGGATAGGTATGACACCTCTGTAGCAAAGATAATGATTGAACAAATTAACATCGCTCTTGAG
Supplementary Figure 33 lambda nanoseed	region 4 sparse forward nx1	CAAAAAGGGTCCGGGTCCGCTTTCCTAACCAGGTACGTACTTTCACAGTGTCATCCTGTATGTtttttttt
Supplementary Figure 33 lambda nanoseed	region 4 sparse forward nx2	ttttttttTTGTCTCAACCAAGTAATCAGGAACCCTTGGACAACAACCCGCAACAAATTTCTCAGCCTGGG
Supplementary Figure 33 lambda nanoseed	region 4 sparse forward nx3	GCATCAACTTAACGTAGAACAGAACCCGCAGATGTGCTCTGGTTCCCCCATATTCGAACAGTCtttttttt
Supplementary Figure 33 lambda nanoseed	region 4 sparse forward nx4	ttttttttCAACCTAAACGCCAACTTCCAACGAAAGGATTCCTCATGTCAACGAAAAAACAACTTCAGACA
Supplementary Figure 33 lambda nanoseed	region 4 sparse forward nx5	ATACAAATCAGCGACACTGAATACGGGGCAATCTCCTCTATGCCAGAATCGACTGCATTAGACtttttttt
Supplementary Figure 33 lambda nanoseed	region 4 sparse reverse nx0	ttttttttGAGGATAGGTATGACACCTCTGTAGCAAAGATGAGGTTGCCCCGTATTCAGTGTCGCTGATTT
Supplementary Figure 33 lambda nanoseed	region 4 sparse reverse nx1	GTATTGTCTGAAGTTTGTTCTTCGTTGACATGGTACGTACTTTCACAGTGTCATCCTGTATGTtttttttt
Supplementary Figure 33 lambda nanoseed	region 4 sparse reverse nx2	ttttttttTTGTCTCAACCAAGTAATCAGGAACCCTTGGGTTGTTCTGCGGGTTCGTTTTTACGTTAAGTT
Supplementary Figure 33 lambda nanoseed	region 4 sparse reverse nx3	AATGACCCAGGCTGAGGCGGATGTTGCGGGTTTGTGCTCTGGTTCCCCCATATTCGAACAGTCtttttttt
Supplementary Figure 33 lambda nanoseed	region 4 sparse reverse nx4	ttttttttCAACCTAAACGCCAACTTCCAACGAAAGGATTCATTTGGTTAGGAAAAAATTCCCGGACCCTT
Supplementary Figure 33 lambda nanoseed	region 4 sparse reverse nx5	TTTGCTCAAGAGCGATGTTAATTTGTTCAATTCTCCTCTATGCCAGAATCGACTGCATTAGACtttttttt
Supplementary Figure 34 p8064/MS2 alternative nanoseed	p8064 nx0	tttttttttttttttttCCTCAGGAAGATCGCACAAGCTTTCAGAGGTGGAGCCGCCACGGGAACGGAGACGTAGCTAGt
Supplementary Figure 34 p8064/MS2 alternative nanoseed	p8064 nx1	tAAACCCTTTCGAACACTAACCTCACCGGAAACAAAACGACGGCCAGTGCCTCCAGCCAGCTTTCCGGtttttttttttt
Supplementary Figure 34 p8064/MS2 alternative nanoseed	p8064 nx2	ttttttCACCGCTTCTGGTGCCGCCAGTCACGACGTTGTAATCGGCGAAACGTACAGCCGAATAAACGGCTACCGATCCt
Supplementary Figure 34 p8064/MS2 alternative nanoseed	p8064 nx3	tACAGGAATCTGCAGGTCACCATCGAGACGCCATGTTTACCAGTCGTAACGCCAGGGTTTTCGAAACCAGGCAAAGCGCt
Supplementary Figure 34 p8064/MS2 alternative nanoseed	p8064 nx4	tCCATTCAGGCTCAAGGCGATTAAGTTGGCCGGAATTTGTGAGAGATTGGACGACCAATTCGGATTGAGCTGTTGGTCGt
Supplementary Figure 34 p8064/MS2 alternative nanoseed	p8064 nx5	tCCCTTTCAGTGTAGGACAAAGGATGCTTGACCATGTGATAGACTTTCTCCGTGGTGCTGGCGGGATGTGCTGGCGCAAt
Supplementary Figure 34 p8064/MS2 alternative nanoseed	p8064 nx6	tGGAAGGGCGATACGCCAGAAGGGATAGCTCTCACCATGAGATTGCTGTGAATACCATTCAACCTGAATTTCGGAAGGGt
Supplementary Figure 34 p8064/MS2 alternative nanoseed	p8064 nx7	tCAGCTCTGTTTCAGTGAGTCCACGTGTCAGGGATCAGTCCTCTGGCTAGGGAAAAAGAGACGCAGAGCTATTCGGTGtt
Supplementary Figure 34 p8064/MS2 alternative nanoseed	p8064 nx8	tCTCTTCAACAGCGGATCAAACTTTTCAACTAACACCATAGACAGGACGTGACATGGACCGTATGACTCTAGGGGTTGGt
Supplementary Figure 34 p8064/MS2 alternative nanoseed	p8064 nx9	tCAGTCTCTGGATCTCATTCCCACACCATCACATCCTGACAACTCCTCCACTGGAATCATGAAATTTCTGCTCATTTGtt
Supplementary Figure 34 p8064/MS2 alternative nanoseed	MS2 nx0	tttttttttttttttttCCGTTATTACGTCAGTAGTCTGGAAGTTTGCAGCTGGATACGACAGACGGCGACGTAGCTAGt
Supplementary Figure 34 p8064/MS2 alternative nanoseed	MS2 nx1	tAAACCCTTTCGAACACCATCTAACTTGATGTTAGCGATATGTTGCACGTTACTGTTCCTGACATGTAtttttttttttt
Supplementary Figure 34 p8064/MS2 alternative nanoseed	MS2 nx2	ttttttGGAGCATCCCACGGGGGCCATATCACGATACGTCGTACCGACCTGACGTACCCGAATAAACGGCTACCGATCCt
Supplementary Figure 34 p8064/MS2 alternative nanoseed	MS2 nx3	tACAGGAATCTGCAGGTCACCATCGAGAGGCTCTCATAGGAAGAAGCATCGTTTATGTAAAACCGTAAGGCCCTCGAGCt
Supplementary Figure 34 p8064/MS2 alternative nanoseed	MS2 nx4	tCCTACAGGTAGACAACCATGCCAAACGTACTCTTGAAGGTGAACCTTGGACGACCAATTCGGATTGAGCTGTTGGTCGt
Supplementary Figure 34 p8064/MS2 alternative nanoseed	MS2 nx5	tCCCTTTCAGTGTAGGACAAAGGATGCTTGACCATGTGATTCGTAAGCATCTCATATGGGTTACCTAGAGACGGAGCCAt
Supplementary Figure 34 p8064/MS2 alternative nanoseed	MS2 nx6	tAACGAATGAGAACCTAGTGCACCCTGGATATCACCATGAGATTGCTGTGAATACCATTCAACCTGAATTTCGGAAGGGt
Supplementary Figure 34 p8064/MS2 alternative nanoseed	MS2 nx7	tCAGCTCTGTTTCAGTGAGTCCACGTGTCAGGGATCAGTCCTCTGGCTAGTCATTAGTGGTAACCAACACTATAAGGCtt
Supplementary Figure 34 p8064/MS2 alternative nanoseed	MS2 nx8	tTTCCCACCGAACTGCAACTCCAATTCAACTAACACCATAGACAGGACGTGACATGGACCGTATGACTCTAGGGGTTGGt
Supplementary Figure 34 p8064/MS2 alternative nanoseed	MS2 nx9	tCAGTCTCTGGATCTCATTCCCACACCATCACATCCTGACAACTCCTCCACTGGAATCATGCCACCTGCCGGCCACGTtt
Supplementary Figure 34 p8064/MS2 alternative nanoseed	ny0	ACAACTACGTCGTGTTATTCGGTCTCGGTCCAATCACACTCATGCTAGCGTTGAACATGACCCGAA
Supplementary Figure 34 p8064/MS2 alternative nanoseed	ny1	ATGAGCGTCAATTCCAGTGTTACAGAGGGCAATTGGTCATGGTCATGGTGCGTTTCGAAAGCTAGC
Supplementary Figure 34 p8064/MS2 alternative nanoseed	ny2	GGTTTGGTAGCACCTGCCGAATAGCATTTCACAACTGACTATGGTGGAGCCTTGACTGAAACCTGG
Supplementary Figure 34 p8064/MS2 alternative nanoseed	ny3	ATGACACTTTGTACACCGATCCGAGTTGCCTGTTCCCTGTGGTACCTTTGTCAATCAGATTGGATC
Supplementary Figure 34 p8064/MS2 alternative nanoseed	ny4	CCTGTAACAGCTCCTAGTTGAAACACGTCACGTTCAGGTTGCTACTTGCGGAACACTCTCGGGACT
Supplementary Figure 34 p8064/MS2 alternative nanoseed	ny5	TCACTACTCAGCGAATAAGATGTGTCTGTGTCAATGTGACCATGTGGACTTTCAGCACTGACGACC
Supplementary Figure 34 p8064/MS2 alternative nanoseed	x0	ttttttttTTCGGGTTGACTCAAGGGGATCTAGCAATGACATAACAGATTGGAAAGGGAAGGGGCAAAGAGGTG
Supplementary Figure 34 p8064/MS2 alternative nanoseed	x1	CGAACTCCGTATCTCCCGTTTGACTCATATGGTTGGTACAGACAGCAAGGGTGTATTCAGGCTCATtttttttt
Supplementary Figure 34 p8064/MS2 alternative nanoseed	x2	ttttttttCCAGGTCAAAGTGTTCCCATCTCGTAACTAAGCCAGACATACCCCCACTTCTGTATATCTCTAGTG
Supplementary Figure 34 p8064/MS2 alternative nanoseed	x3	CGTATCATTGTCTCGTCAGATGGAACAGAAGTGGAAGGGGATGGGAGAATATTCGGAGAGTGTCATtttttttt
Supplementary Figure 34 p8064/MS2 alternative nanoseed	x4	ttttttttAGTCCCCTGAGTTGAACTGTTCTCCTACTGCTACGAAACTAGCTCAAACATGACGAGACGAAACAG
Supplementary Figure 34 p8064/MS2 alternative nanoseed	x5	CGGTATCCCTTCGAGATAAGCATATGGTAGGACCTGGAAATCTGAATGGGTGTCATCAAGTAGTGAtttttttt
Supplementary Figure 34 p8064/MS2 alternative nanoseed	x6	ttttttttCCTGTTCGAATCCCTCACCGTATGTCAAGAGCATCGTCTCATCGTATGGGTCCTCCGGAAAGTTGG
Supplementary Figure 34 p8064/MS2 alternative nanoseed	x7	CCCTTTGAGTCCAGGAGTTCGTCTGTGTGAACCCAGGTCTGGAAACCATCCCAAATCAAATTAGGCtttttttt
Supplementary Figure 34 p8064/MS2 alternative nanoseed	x8	ttttttttTTCAGTCAGAGGCTTGAAGTTCTTGGAAGGGTATAGTTGTCACATGGTGAGTTTGTTTCGGAAGGG
Supplementary Figure 34 p8064/MS2 alternative nanoseed	x9	CAGCTCTGTTTCAGTGTGGTCATGTAGGCAAAGTCATGGTGTTGGGATGGGGAGTCACTCCGAATGtttttttt
Supplementary Figure 34 p8064/MS2 alternative nanoseed	x10	ttttttttGAGTCATGGTTCACTTGGTTAGAGGTTTTCTGGAAGAGGAAGGGACCGTATGACTCTAGGGGTTGG
Supplementary Figure 34 p8064/MS2 alternative nanoseed	x11	CAGTCTCTGGATCTCATTCCCACACCATTTGGGAGACAGGTTACTACGATCGAAATGCTATAATGCtttttttt
Supplementary Figure 34 p8064/MS2 alternative nanoseed	y0	ttttttttAAGGGCCGAAACACTGTACGGTTGGTGCTGTTATACCAGTTACGTTCTCGTTCAACTTGAAACAGG
Supplementary Figure 34 p8064/MS2 alternative nanoseed	y1	GCCTAAATTCGTGACACGAACACCATCCGCTTAACCATACCAATTGGGAAAGTCAAAACAGCCCTTtttttttt
Supplementary Figure 34 p8064/MS2 alternative nanoseed	y2	ttttttttAGCTGCCCTAGTGAGACCCTTTTGAGTTGTCTGCCTTCGTAGGACCATTTGAGGGTTTGAACTGAA
Supplementary Figure 34 p8064/MS2 alternative nanoseed	y3	CATTCGCTCTGTTTGGGTACGGCAGATTTAGCACACTTCGGGTACAAACGCCCTTTCCAGACCAACtttttttt
Supplementary Figure 34 p8064/MS2 alternative nanoseed	y4	ttttttttGACTGCTTTGCGGAGAAAGTGGTGTTCGTTTCGTCCAGTTGACAATGGTTCAAGCGAGTGTGACTC
Supplementary Figure 34 p8064/MS2 alternative nanoseed	y5	GCATTAAACCAACTCCCGAACTTTCCAGTGCTCGTCCTAAGCTACATCTGTACAGTACGGACACCTtttttttt
Supplementary Figure 34 p8064/MS2 alternative nanoseed	y6	ttttttttGTTCGGAGATAACGAGTGTTTGCCATAAGACGAACCTGTTCCAACATCCCAAGTGTAGCACCCGAA
Supplementary Figure 34 p8064/MS2 alternative nanoseed	y7	ATGAGCGTCAATTTCGACTAACCAACACTACCCGGTTCACGATGTGCTTACGTCAACAATGCACTAtttttttt
Supplementary Figure 34 p8064/MS2 alternative nanoseed	y8	ttttttttATACGTCGTCTTCTCGCCCATACACAGCAACTACATGAAAACCTTCGTACCTTGACTGAAACCTGG
Supplementary Figure 34 p8064/MS2 alternative nanoseed	y9	ATGACACTTTGTACACCGATCCGTAACCCCAGACTTTGCTGTGAACGAACGAGGAAAGGGACTGTTtttttttt
Supplementary Figure 34 p8064/MS2 alternative nanoseed	y10	ttttttttTACCGTTTCCGTCCTGTCACCACTACACCTCTTTGTCTTTGCTACTTGCGGAACACTCTCGGGACT
Supplementary Figure 34 p8064/MS2 alternative nanoseed	y11	TCACTACTCAGCGAATAAGATGTGTCTGTGTCACCCAAACCCTTTGACCACAAACGACTCACCAACtttttttt
Supplementary Figure 35 plasmid nanoseed	653 dense forward nx0	ttttttttGAGGATAGGTATGACACCTCTGTAGCAAAGATTATTTAGAAAGCACATTTCCCGTAAGCGTTA
Supplementary Figure 35 plasmid nanoseed	653 dense forward nx1	ATATTAAATTCGAAATTCCGCAATAAGAATGGGTACGTACTTTCACAGTGTCATCCTGTATGTtttttttt
Supplementary Figure 35 plasmid nanoseed	653 dense forward nx2	ttttttttTTGTCTCAACCAAGTAATCAGGAACCCTTGGTATTTACAAATAGGGGAGTGCCACCTTTGTTA
Supplementary Figure 35 plasmid nanoseed	653 dense forward nx3	AAAAATATGAATAAATTGAGTTTTTCGATACATGTGCTCTGGTTCCCCCATATTCGAACAGTCtttttttt
Supplementary Figure 35 plasmid nanoseed	653 dense forward nx4	ttttttttCAACCTAAACGCCAACTTCCAACGAAAGGATTGAGCGTAAGACTCGATGCAGTCCTGATATGG
Supplementary Figure 35 plasmid nanoseed	653 dense forward nx5	TATTGATAATTTCATTTGATGATTAATTCATTCTCCTCTATGCCAGAATCGACTGCATTAGACtttttttt
Supplementary Figure 35 plasmid nanoseed	653 dense reverse nx0	ttttttttGAGGATAGGTATGACACCTCTGTAGCAAAGATCCGCTCATGACGAGCATCAAAATCAGGATTA
Supplementary Figure 35 plasmid nanoseed	653 dense reverse nx1	TCAATTTCATTGAAAACTCATATTAATGTATGGTACGTACTTTCACAGTGTCATCCTGTATGTtttttttt
Supplementary Figure 35 plasmid nanoseed	653 dense reverse nx2	ttttttttTTGTCTCAACCAAGTAATCAGGAACCCTTGGAAATATTCTTAGAAAACTGCAATTTAACCATA
Supplementary Figure 35 plasmid nanoseed	653 dense reverse nx3	AATTTCAATTTAGGTGCGGAACCCCTACATTCTGTGCTCTGGTTCCCCCATATTCGAACAGTCtttttttt
Supplementary Figure 35 plasmid nanoseed	653 dense reverse nx4	ttttttttCAACCTAAACGCCAACTTCCAACGAAAGGATTTAAATATTTGGTGCGGCACTTGCTTATAACA
Supplementary Figure 35 plasmid nanoseed	653 dense reverse nx5	AAATATTAACTTCGGGGAAATTTTATTTTTCTCTCCTCTATGCCAGAATCGACTGCATTAGACtttttttt
Supplementary Figure 35 plasmid nanoseed	926 dense forward nx0	ttttttttGAGGATAGGTATGACACCTCTGTAGCAAAGATGTCGTCACTCCCTTATTTTTGTGTATTGATG
Supplementary Figure 35 plasmid nanoseed	926 dense forward nx1	TTGGATAGGTACGAGTGATAAATGGTATTCAGGTACGTACTTTCACAGTGTCATCCTGTATGTtttttttt
Supplementary Figure 35 plasmid nanoseed	926 dense forward nx2	ttttttttTTGTCTCAACCAAGTAATCAGGAACCCTTGGACCGGGATTTCTCACTGGGAAATTAACGAGTC
Supplementary Figure 35 plasmid nanoseed	926 dense forward nx3	ACGGTTGATGACGAGCAGTCTGGAAAATTCTCTGTGCTCTGGTTCCCCCATATTCGAACAGTCtttttttt
Supplementary Figure 35 plasmid nanoseed	926 dense forward nx4	ttttttttCAACCTAAACGCCAACTTCCAACGAAAGGATTTTGCCGAAATGAACAGTAATGGATTTTTGGT
Supplementary Figure 35 plasmid nanoseed	926 dense forward nx5	TGATGCGAGTGCTGGCCTGTTGCATAAACTTTCTCCTCTATGCCAGAATCGACTGCATTAGACtttttttt
Supplementary Figure 35 plasmid nanoseed	926 dense reverse nx0	ttttttttGAGGATAGGTATGACACCTCTGTAGCAAAGATTGGCAAAAGTGTTCAACAGGCAAAATCACTC
Supplementary Figure 35 plasmid nanoseed	926 dense reverse nx1	GCATCTCATCCAGCCAGACTTTTATGGAGAAGGTACGTACTTTCACAGTGTCATCCTGTATGTtttttttt
Supplementary Figure 35 plasmid nanoseed	926 dense reverse nx2	ttttttttTTGTCTCAACCAAGTAATCAGGAACCCTTGGCCGGTCATTTCTTTCCATTACGCTCGAACCAA
Supplementary Figure 35 plasmid nanoseed	926 dense reverse nx3	ATTCCAACCTATTAATTATCAAGTGACTGAATTGTGCTCTGGTTCCCCCATATTCGAACAGTCtttttttt
Supplementary Figure 35 plasmid nanoseed	926 dense reverse nx4	ttttttttCAACCTAAACGCCAACTTCCAACGAAAGGATTGACGAGAAATAAGGTTTCCCCAATACGACTC
Supplementary Figure 35 plasmid nanoseed	926 dense reverse nx5	GTCCAACATCTCGTCAAAAATCACCATGAGTTCTCCTCTATGCCAGAATCGACTGCATTAGACtttttttt
Supplementary Figure 35 plasmid nanoseed	2301 dense forward nx0	ttttttttGAGGATAGGTATGACACCTCTGTAGCAAAGATACAGAATCAGGTGAGCAAAAGCGTAAAAAGG
Supplementary Figure 35 plasmid nanoseed	2301 dense forward nx1	CCGCGGGAACGCCAGGAACATGGGATTATCCGGTACGTACTTTCACAGTGTCATCCTGTATGTtttttttt
Supplementary Figure 35 plasmid nanoseed	2301 dense forward nx2	ttttttttTTGTCTCAACCAAGTAATCAGGAACCCTTGGACGGTAACGCAGGAAACAAAAGGCCATTGCTG
Supplementary Figure 35 plasmid nanoseed	2301 dense forward nx3	GCATCGCTCACTGACTGCGGCGAGCGGGTAATTGTGCTCTGGTTCCCCCATATTCGAACAGTCtttttttt
Supplementary Figure 35 plasmid nanoseed	2301 dense forward nx4	ttttttttCAACCTAAACGCCAACTTCCAACGAAAGGATTAAGGCGTATCCGGCTCGCTGCTCCTCAGGCG
Supplementary Figure 35 plasmid nanoseed	2301 dense forward nx5	CTCTTCCGCTGCTCGGTCGTTAGCTCACTCATCTCCTCTATGCCAGAATCGACTGCATTAGACtttttttt
Supplementary Figure 35 plasmid nanoseed	2301 dense reverse nx0	ttttttttGAGGATAGGTATGACACCTCTGTAGCAAAGATCGCCTTTGAGGCCGAACGACCCGAGGAAGCG
Supplementary Figure 35 plasmid nanoseed	2301 dense reverse nx1	GAAGAGTGAGGAGCGGCCGCATGAGCATTACGGTACGTACTTTCACAGTGTCATCCTGTATGTtttttttt
Supplementary Figure 35 plasmid nanoseed	2301 dense reverse nx2	ttttttttTTGTCTCAACCAAGTAATCAGGAACCCTTGGACCGTTGATACCGCTCCAGCGAGTCAGCGCCT
Supplementary Figure 35 plasmid nanoseed	2301 dense reverse nx3	AACGCGGTTCCTGGCCTGTTCTTTCCTGGATATGTGCTCTGGTTCCCCCATATTCGAACAGTCtttttttt
Supplementary Figure 35 plasmid nanoseed	2301 dense reverse nx4	ttttttttCAACCTAAACGCCAACTTCCAACGAAAGGATTTTCTGTGCGTTCACATTTTGCTTTACCAGCA
Supplementary Figure 35 plasmid nanoseed	2301 dense reverse nx5	ACGCGGCCTTTGGCCTTTTGCTATCCCCTGATCTCCTCTATGCCAGAATCGACTGCATTAGACtttttttt
Supplementary Figure 35 plasmid nanoseed	2880 dense forward nx0	ttttttttGAGGATAGGTATGACACCTCTGTAGCAAAGATTCGGTATCATCCTTACACGGAAAAAAACCGC
Supplementary Figure 35 plasmid nanoseed	2880 dense forward nx1	CCTTAACAGGGGCATAATCCCTACCCTTTCAGGTACGTACTTTCACAGTGTCATCCTGTATGTtttttttt
Supplementary Figure 35 plasmid nanoseed	2880 dense forward nx2	ttttttttTTGTCTCAACCAAGTAATCAGGAACCCTTGGTCTCGCCATGAACAGACAGTGACCAAACATGG
Supplementary Figure 35 plasmid nanoseed	2880 dense forward nx3	GTCCCTGTTTACCCTCTGTTCATCATATCCTCTGTGCTCTGGTTCCCCCATATTCGAACAGTCtttttttt
Supplementary Figure 35 plasmid nanoseed	2880 dense forward nx4	ttttttttCAACCTAAACGCCAACTTCCAACGAAAGGATTTGAGCCAGTAGGGCAACAACGCCAGTGCCGC
Supplementary Figure 35 plasmid nanoseed	2880 dense forward nx5	ATCCATACCGTTCCAGTAACCACCCGTATCGTCTCCTCTATGCCAGAATCGACTGCATTAGACtttttttt
Supplementary Figure 35 plasmid nanoseed	2880 dense reverse nx0	ttttttttGAGGATAGGTATGACACCTCTGTAGCAAAGATTGCTCACGATGCCCGGTTACTAACTGGCGGT
Supplementary Figure 35 plasmid nanoseed	2880 dense reverse nx1	ATGGATAAACGGAACGAACATACGGGGAGGAGGTACGTACTTTCACAGTGTCATCCTGTATGTtttttttt
Supplementary Figure 35 plasmid nanoseed	2880 dense reverse nx2	ttttttttTTGTCTCAACCAAGTAATCAGGAACCCTTGGCGAGATTACTGATGATGTTGTGAGGGTGCGGC
Supplementary Figure 35 plasmid nanoseed	2880 dense reverse nx3	GCGGGTCCTGTTTGGTGGATTTCTGTATGAAATGTGCTCTGGTTCCCCCATATTCGAACAGTCtttttttt
Supplementary Figure 35 plasmid nanoseed	2880 dense reverse nx4	ttttttttCAACCTAAACGCCAACTTCCAACGAAAGGATTTACCGTCATGAAGGGCACTGATTTTTCCATG
Supplementary Figure 35 plasmid nanoseed	2880 dense reverse nx5	TTAAGGGCGGTGCCTCCGTGTGGGGTAATGATCTCCTCTATGCCAGAATCGACTGCATTAGACtttttttt
Supplementary Figure 35 plasmid nanoseed	3530 dense forward nx0	ttttttttGAGGATAGGTATGACACCTCTGTAGCAAAGATGACTATCGTCTTATCATGCAAAGCGCTCTGG
Supplementary Figure 35 plasmid nanoseed	3530 dense forward nx1	GTCATCCGGCCTCGTTCTTCTGCCGCGGCATGGTACGTACTTTCACAGTGTCATCCTGTATGTtttttttt
Supplementary Figure 35 plasmid nanoseed	3530 dense forward nx2	ttttttttTTGTCTCAACCAAGTAATCAGGAACCCTTGGCGCGGACTTATGACTGAGGACAGGTGTTTCGG
Supplementary Figure 35 plasmid nanoseed	3530 dense forward nx3	AACGCCTCATTAGGCATGAGAGCCTTGGTGGGTGTGCTCTGGTTCCCCCATATTCGAACAGTCtttttttt
Supplementary Figure 35 plasmid nanoseed	3530 dense forward nx4	ttttttttCAACCTAAACGCCAACTTCCAACGAAAGGATTCTTCCCAACCGCCCTCCGGGAGCTCAAATTA
Supplementary Figure 35 plasmid nanoseed	3530 dense forward nx5	ATGTAAGTTATCTCGACCGATCAGTCAGCTCTCTCCTCTATGCCAGAATCGACTGCATTAGACtttttttt
Supplementary Figure 35 plasmid nanoseed	3530 dense reverse nx0	ttttttttGAGGATAGGTATGACACCTCTGTAGCAAAGATCGGAAGGAGCGGGCATCGGTCGTGAGCTAAC
Supplementary Figure 35 plasmid nanoseed	3530 dense reverse nx1	TTACAAATGAGAGATTCTCAATGACTCCCACGGTACGTACTTTCACAGTGTCATCCTGTATGTtttttttt
Supplementary Figure 35 plasmid nanoseed	3530 dense reverse nx2	ttttttttTTGTCTCAACCAAGTAATCAGGAACCCTTGGCCGCGGGGTTGAAGGCCCCGGTGCCTTTAATT
Supplementary Figure 35 plasmid nanoseed	3530 dense reverse nx3	CCTCGTGCCGGCACCTGAAGACAGTCCATGCCTGTGCTCTGGTTCCCCCATATTCGAACAGTCtttttttt
Supplementary Figure 35 plasmid nanoseed	3530 dense reverse nx4	ttttttttCAACCTAAACGCCAACTTCCAACGAAAGGATTATAGTATAAGATAAAGTCCTAAGCGCCCGAA
Supplementary Figure 35 plasmid nanoseed	3530 dense reverse nx5	AATGACCCAGCGAGTTGCATGTGCGGCGACGTCTCCTCTATGCCAGAATCGACTGCATTAGACtttttttt
Supplementary Figure 35 plasmid nanoseed	653 dense forward nx0	ttttttttGAGGATAGGTATGACACCTCTGTAGCAAAGATGGTATGGCATATTCAGGGTGGTTATACGATG
Supplementary Figure 35 plasmid nanoseed	653 dense forward nx1	TCGCATAACGTGAATGAGTCAGATAGTTCGCGGTACGTACTTTCACAGTGTCATCCTGTATGTtttttttt
Supplementary Figure 35 plasmid nanoseed	653 dense forward nx2	ttttttttTTGTCTCAACCAAGTAATCAGGAACCCTTGGAACCTCGCCCGGAAGAGTGAAACCAGGAGTAT
Supplementary Figure 35 plasmid nanoseed	653 dense forward nx3	GCTCAGGCTGCTTCCTGAGCGTCGAGGCGCAATGTGCTCTGGTTCCCCCATATTCGAACAGTCtttttttt
Supplementary Figure 35 plasmid nanoseed	653 dense forward nx4	ttttttttCAACCTAAACGCCAACTTCCAACGAAAGGATTGAATGATCCCAGGGAAATGCATACTGACGGC
Supplementary Figure 35 plasmid nanoseed	653 dense forward nx5	CTCAACCTACGGAGTCGCATAGGACACCATCTCTCCTCTATGCCAGAATCGACTGCATTAGACtttttttt
Supplementary Figure 35 plasmid nanoseed	4769 dense reverse nx0	ttttttttGAGGATAGGTATGACACCTCTGTAGCAAAGATCCATTCGATGCCCTTATGCGACCAGTAGTAG
Supplementary Figure 35 plasmid nanoseed	4769 dense reverse nx1	GTTGAGCAGCCTCCTCGCTCTGTGTCTTGCGGGTACGTACTTTCACAGTGTCATCCTGTATGTtttttttt
Supplementary Figure 35 plasmid nanoseed	4769 dense reverse nx2	ttttttttTTGTCTCAACCAAGTAATCAGGAACCCTTGGAGGTTCGGGATCTCGAGCATTAGGAAGGCCGT
Supplementary Figure 35 plasmid nanoseed	4769 dense reverse nx3	CCGGCACGTTACTGGTGACTCTCTTCCGCGAATGTGCTCTGGTTCCCCCATATTCGAACAGTCtttttttt
Supplementary Figure 35 plasmid nanoseed	4769 dense reverse nx4	ttttttttCAACCTAAACGCCAACTTCCAACGAAAGGATTCATACCGGGCGAATTTTCACAGTATAATACT
Supplementary Figure 35 plasmid nanoseed	4769 dense reverse nx5	CTGCGACATCTTCACCACCCTGCTATCATGCTCTCCTCTATGCCAGAATCGACTGCATTAGACtttttttt
Supplementary Figure 35 plasmid nanoseed	5492 dense forward nx0	ttttttttGAGGATAGGTATGACACCTCTGTAGCAAAGATTGTACTACCGGACAGGCCTCTACCGGAATAT
Supplementary Figure 35 plasmid nanoseed	5492 dense forward nx1	AATCTGAAGGATTCTACATCTTGGAATCATGGGTACGTACTTTCACAGTGTCATCCTGTATGTtttttttt
Supplementary Figure 35 plasmid nanoseed	5492 dense forward nx2	ttttttttTTGTCTCAACCAAGTAATCAGGAACCCTTGGTTAGGCTATGTGCGAGCTACGTCGAATGTGCA
Supplementary Figure 35 plasmid nanoseed	5492 dense forward nx3	TTAGGGTGTAGCGAGGCAGGATCCTAAACAACTGTGCTCTGGTTCCCCCATATTCGAACAGTCtttttttt
Supplementary Figure 35 plasmid nanoseed	5492 dense forward nx4	ttttttttCAACCTAAACGCCAACTTCCAACGAAAGGATTCATACTGAGCGATAGTATCCAGAGAGACGAG
Supplementary Figure 35 plasmid nanoseed	5492 dense forward nx5	GAGCTAGTCTGAGTCGAGTGATGTGTACCGTTCTCCTCTATGCCAGAATCGACTGCATTAGACtttttttt
Supplementary Figure 35 plasmid nanoseed	5492 dense reverse nx0	ttttttttGAGGATAGGTATGACACCTCTGTAGCAAAGATTGTATGACGGTATCTCACTCGCCTCTCAGAC
Supplementary Figure 35 plasmid nanoseed	5492 dense reverse nx1	TAGCTCTACAACTCTTCCTGCTACACGTTGTGGTACGTACTTTCACAGTGTCATCCTGTATGTtttttttt
Supplementary Figure 35 plasmid nanoseed	5492 dense reverse nx2	ttttttttTTGTCTCAACCAAGTAATCAGGAACCCTTGGCCTAAAGCTCATAGGAGGATACCTCGCCTCGT
Supplementary Figure 35 plasmid nanoseed	5492 dense reverse nx3	CACGGTCCTTCTTCGAGATGTCTCGCACATGATGTGCTCTGGTTCCCCCATATTCGAACAGTCtttttttt
Supplementary Figure 35 plasmid nanoseed	5492 dense reverse nx4	ttttttttCAACCTAAACGCCAACTTCCAACGAAAGGATTAGTACACATATGTCACGTAGATCCGGTGCAC
Supplementary Figure 35 plasmid nanoseed	5492 dense reverse nx5	AAGATTATATGAATAGAGGCCGTTCCACGGTTCTCCTCTATGCCAGAATCGACTGCATTAGACtttttttt
Supplementary Figure 35 plasmid nanoseed	6667 dense forward nx0	ttttttttGAGGATAGGTATGACACCTCTGTAGCAAAGATCGGAAACATCATCACACACAACAACAACGTC
Supplementary Figure 35 plasmid nanoseed	6667 dense forward nx1	GGCCGCATTACAATTAGCCTCTCGAAGCAGTGGTACGTACTTTCACAGTGTCATCCTGTATGTtttttttt
Supplementary Figure 35 plasmid nanoseed	6667 dense forward nx2	ttttttttTTGTCTCAACCAAGTAATCAGGAACCCTTGGGGCTATCCACAAATGTCCACCAGTCGGCACGT
Supplementary Figure 35 plasmid nanoseed	6667 dense forward nx3	TATCAATGCATACGATCTCATACACGGGACCTTGTGCTCTGGTTCCCCCATATTCGAACAGTCtttttttt
Supplementary Figure 35 plasmid nanoseed	6667 dense forward nx4	ttttttttCAACCTAAACGCCAACTTCCAACGAAAGGATTCAACGACGAACTAGGTATCACGAAAGGAGAC
Supplementary Figure 35 plasmid nanoseed	6667 dense forward nx5	CGGCGACAAGCTCCGCGGAATATCAAGGTTGTCTCCTCTATGCCAGAATCGACTGCATTAGACtttttttt
Supplementary Figure 35 plasmid nanoseed	6667 dense reverse nx0	ttttttttGAGGATAGGTATGACACCTCTGTAGCAAAGATCCGTTGCAACCTAGATTCCGCTCTTTCCTTG
Supplementary Figure 35 plasmid nanoseed	6667 dense reverse nx1	TCGCCATGCAGGAGGATGAGCCTTGAAGGTCGGTACGTACTTTCACAGTGTCATCCTGTATGTtttttttt
Supplementary Figure 35 plasmid nanoseed	6667 dense reverse nx2	ttttttttTTGTCTCAACCAAGTAATCAGGAACCCTTGGTAGCCTTTCGTCGTGTTGATAATCGTGGTCTC
Supplementary Figure 35 plasmid nanoseed	6667 dense reverse nx3	TCGACGTAATGCGACTAGGCTACATTGACTGCTGTGCTCTGGTTCCCCCATATTCGAACAGTCtttttttt
Supplementary Figure 35 plasmid nanoseed	6667 dense reverse nx4	ttttttttCAACCTAAACGCCAACTTCCAACGAAAGGATTTTTCCTGTGGTGATGGGTGGATTGTTACGTG
Supplementary Figure 35 plasmid nanoseed	6667 dense reverse nx5	CCGGCCGACGATTGTTGTGTGATTCGAGATGTCTCCTCTATGCCAGAATCGACTGCATTAGACtttttttt
Supplementary Figure 36 p8064 no mutations nanoseed	dense nx0	ttttttttGAGGATAGGTATGACACCTCTGTAGCAAAGATGGTAAAGATTGACAGTCAAATACCGTTCTAG
Supplementary Figure 36 p8064 no mutations nanoseed	dense nx1	CTGATATTCACACCAGCCGGACAAAAGTGTAGGTACGTACTTTCACAGTGTCATCCTGTATGTtttttttt
Supplementary Figure 36 p8064 no mutations nanoseed	dense nx2	ttttttttTTGTCTCAACCAAGTAATCAGGAACCCTTGGGTAATGGGTGAGAAAGTCAATATGATAAATTA
Supplementary Figure 36 p8064 no mutations nanoseed	dense nx3	TATGAAGAAGCCTTTATTTAGAACCCGCCTGATGTGCTCTGGTTCCCCCATATTCGAACAGTCtttttttt
Supplementary Figure 36 p8064 no mutations nanoseed	dense nx4	ttttttttCAACCTAAACGCCAACTTCCAACGAAAGGATTGCAATTCATAAAATTTTTCAAGCGGGCCCTG
Supplementary Figure 36 p8064 no mutations nanoseed	dense nx5	TAATACTTTTCGCAAGGATAATATTTTAAATTCTCCTCTATGCCAGAATCGACTGCATTAGACtttttttt
Supplementary Figure 36 p8064 no mutations nanoseed	sparse nx0	ttttttttGAGGATAGGTATGACACCTCTGTAGCAAAGATAAAGGCCGGAGACAGTCAAATCACCATCAAT
Supplementary Figure 36 p8064 no mutations nanoseed	sparse nx1	ATGATATTCAACCGTGATTCAAAAGGGTGAGGGTACGTACTTTCACAGTGTCATCCTGTATGTtttttttt
Supplementary Figure 36 p8064 no mutations nanoseed	sparse nx2	ttttttttTTGTCTCAACCAAGTAATCAGGAACCCTTGGGTAATGTGTAGGTAAATCTAGCTGATAAATTA
Supplementary Figure 36 p8064 no mutations nanoseed	sparse nx3	TATGACCCTGTAATACTAAATGCAATGCCTGATGTGCTCTGGTTCCCCCATATTCGAACAGTCtttttttt
Supplementary Figure 36 p8064 no mutations nanoseed	sparse nx4	ttttttttCAACCTAAACGCCAACTTCCAACGAAAGGATTAACCCTCATATATTTTTTTGCGGGAGAAGCC
Supplementary Figure 36 p8064 no mutations nanoseed	sparse nx5	TTTATTTCAACGCAAGGATAAAAATTTTTAGTCTCCTCTATGCCAGAATCGACTGCATTAGACtttttttt
Supplmentary Figure 36 nanoseed errors	1 nt mutant dense nx0	ttttttttGAGGATAGGTATGACACCTCTGTAGCAAAGATGGCAAAGATTGACAGTCAAATACCGTTCTAG
Supplmentary Figure 36 nanoseed errors	1 nt mutant dense nx1	CTGATATTCACACCAGCCGGACAGAAGTGTAGGTACGTACTTTCACAGTGTCATCCTGTATGTtttttttt
Supplmentary Figure 36 nanoseed errors	1 nt mutant dense nx2	ttttttttTTGTCTCAACCAAGTAATCAGGAACCCTTGGGTAATGGGTGAGAGAGTCAATATGATAAATTA
Supplmentary Figure 36 nanoseed errors	1 nt mutant dense nx3	TATGAAGAAGCCTGTATTTAGAACCCGCCTGATGTGCTCTGGTTCCCCCATATTCGAACAGTCtttttttt
Supplmentary Figure 36 nanoseed errors	1 nt mutant dense nx4	ttttttttCAACCTAAACGCCAACTTCCAACGAAAGGATTGCAATTCATAAAATTTTTCAAGCCGGCCCTG
Supplmentary Figure 36 nanoseed errors	1 nt mutant dense nx5	TAGTACTTTTCGCAAGGATAATATTTTAAATTCTCCTCTATGCCAGAATCGACTGCATTAGACtttttttt
Supplmentary Figure 36 nanoseed errors	3 nt mutant dense nx0	ttttttttGAGGATAGGTATGACACCTCTGTAGCAAAGATGGCAAAGATTGATAGTCAAATACTGTTCTAG
Supplmentary Figure 36 nanoseed errors	3 nt mutant dense nx1	CTAATATTCACAGCAGCCGGACAGAAGTGTAGGTACGTACTTTCACAGTGTCATCCTGTATGTtttttttt
Supplmentary Figure 36 nanoseed errors	3 nt mutant dense nx2	ttttttttTTGTCTCAACCAAGTAATCAGGAACCCTTGGGTGATGGGTGAGAGAGTCAATATTATAAATTA
Supplmentary Figure 36 nanoseed errors	3 nt mutant dense nx3	TAAGAAGAAGCCTGTATTTAGAAGCCGCCTGATGTGCTCTGGTTCCCCCATATTCGAACAGTCtttttttt
Supplmentary Figure 36 nanoseed errors	3 nt mutant dense nx4	ttttttttCAACCTAAACGCCAACTTCCAACGAAAGGATTGCTATTCATAAAGTTTTTCAAGCCGGCCCTG
Supplmentary Figure 36 nanoseed errors	3 nt mutant dense nx5	TAGTACTTTTCGAAAGGATAATAGTTTAAATTCTCCTCTATGCCAGAATCGACTGCATTAGACtttttttt
Supplmentary Figure 36 nanoseed errors	6 nt mutant dense nx0	ttttttttGAGGATAGGTATGACACCTCTGTAGCAAAGATGGCAAAGGTTGATAGTCGAATACTGTTCCAG
Supplmentary Figure 36 nanoseed errors	6 nt mutant dense nx1	CTAATATACACAGCAGCGGGACAGAAGTATAGGTACGTACTTTCACAGTGTCATCCTGTATGTtttttttt
Supplmentary Figure 36 nanoseed errors	6 nt mutant dense nx2	ttttttttTTGTCTCAACCAAGTAATCAGGAACCCTTGGGTGATGGCTGAGAGAGTCGATATTATAACTTA
Supplmentary Figure 36 nanoseed errors	6 nt mutant dense nx3	TAAGAAGCAGCCTGTATTCAGAAGCCGCATGATGTGCTCTGGTTCCCCCATATTCGAACAGTCtttttttt
Supplmentary Figure 36 nanoseed errors	6 nt mutant dense nx4	ttttttttCAACCTAAACGCCAACTTCCAACGAAAGGATTGCTATTCTTAAAGTTTTCCAAGCCGGCCTTG
Supplmentary Figure 36 nanoseed errors	6 nt mutant dense nx5	TAGTACTCTTCGAAAGGCTAATAGTTTACATTCTCCTCTATGCCAGAATCGACTGCATTAGACtttttttt
Supplmentary Figure 36 nanoseed errors	1 nt mutant sparse nx0	ttttttttGAGGATAGGTATGACACCTCTGTAGCAAAGATAAGGGCCGGAGACAGTCAAATCACCATCAAT
Supplmentary Figure 36 nanoseed errors	1 nt mutant sparse nx1	ATGATATTCAACCGTGATTCAAACGGGTGAGGGTACGTACTTTCACAGTGTCATCCTGTATGTtttttttt
Supplmentary Figure 36 nanoseed errors	1 nt mutant sparse nx2	ttttttttTTGTCTCAACCAAGTAATCAGGAACCCTTGGGTAATGTGTAGGTCAATCTAGCTGATAAATTA
Supplmentary Figure 36 nanoseed errors	1 nt mutant sparse nx3	TATGACCCTGTAAAACTAAATGCAATGCCTGATGTGCTCTGGTTCCCCCATATTCGAACAGTCtttttttt
Supplmentary Figure 36 nanoseed errors	1 nt mutant sparse nx4	ttttttttCAACCTAAACGCCAACTTCCAACGAAAGGATTAACCCTCATATATTTTTTTGCGGAAGAAGCC
Supplmentary Figure 36 nanoseed errors	1 nt mutant sparse nx5	TTGATTTCAACGCAAGGATAAAAATTTTTAGTCTCCTCTATGCCAGAATCGACTGCATTAGACtttttttt
Supplmentary Figure 36 nanoseed errors	3 nt mutant sparse nx0	ttttttttGAGGATAGGTATGACACCTCTGTAGCAAAGATAAGGGCCGGAGATAGTCAAATCATCATCAAT
Supplmentary Figure 36 nanoseed errors	3 nt mutant sparse nx1	ATAATATTCAACTGTGATTCAAACGGGTGAGGGTACGTACTTTCACAGTGTCATCCTGTATGTtttttttt
Supplmentary Figure 36 nanoseed errors	3 nt mutant sparse nx2	ttttttttTTGTCTCAACCAAGTAATCAGGAACCCTTGGGTGATGTGTAGGTCAATCTAGCTTATAAATTA
Supplmentary Figure 36 nanoseed errors	3 nt mutant sparse nx3	TAAGACCCTGTAAAACTAAATGCGATGCCTGATGTGCTCTGGTTCCCCCATATTCGAACAGTCtttttttt
Supplmentary Figure 36 nanoseed errors	3 nt mutant sparse nx4	ttttttttCAACCTAAACGCCAACTTCCAACGAAAGGATTAATCCTCATATACTTTTTTGCGGAAGAAGCC
Supplmentary Figure 36 nanoseed errors	3 nt mutant sparse nx5	TTGATTTCAACGAAAGGATAAAACTTTTTAGTCTCCTCTATGCCAGAATCGACTGCATTAGACtttttttt
Supplmentary Figure 36 nanoseed errors	6 nt mutant sparse nx0	ttttttttGAGGATAGGTATGACACCTCTGTAGCAAAGATAAGGGCCCGAGATAGTCGAATCATCATCGAT
Supplmentary Figure 36 nanoseed errors	6 nt mutant sparse nx1	ATAATATACAACTGTGACTCAAACGGGTAAGGGTACGTACTTTCACAGTGTCATCCTGTATGTtttttttt
Supplmentary Figure 36 nanoseed errors	6 nt mutant sparse nx2	ttttttttTTGTCTCAACCAAGTAATCAGGAACCCTTGGGTGATGTCTAGGTCAATCGAGCTTATAACTTA
Supplmentary Figure 36 nanoseed errors	6 nt mutant sparse nx3	TAAGACCGTGTAAAACTAGATGCGATGCATGATGTGCTCTGGTTCCCCCATATTCGAACAGTCtttttttt
Supplmentary Figure 36 nanoseed errors	6 nt mutant sparse nx4	ttttttttCAACCTAAACGCCAACTTCCAACGAAAGGATTAATCCTCTTATACTTTTCTGCGGAAGAAACC
Supplmentary Figure 36 nanoseed errors	6 nt mutant sparse nx5	TTGATTTAAACGAAAGGCTAAAACTTTTAAGTCTCCTCTATGCCAGAATCGACTGCATTAGACtttttttt
Supplementary Figure 37 truncated nanoseed	dense 62 nt nx0	ttttttttGAGGATAGGTATGACACCTCTGTAGCAAAGATGGTAAAGATT
Supplementary Figure 37 truncated nanoseed	dense 62 nt nx1	CAAAAGTGTAGGTACGTACTTTCACAGTGTCATCCTGTATGTtttttttt
Supplementary Figure 37 truncated nanoseed	dense 62 nt nx2	ttttttttTTGTCTCAACCAAGTAATCAGGAACCCTTGGGTAATGGGTGA
Supplementary Figure 37 truncated nanoseed	dense 62 nt nx3	AACCCGCCTGATGTGCTCTGGTTCCCCCATATTCGAACAGTCtttttttt
Supplementary Figure 37 truncated nanoseed	dense 62 nt nx4	ttttttttCAACCTAAACGCCAACTTCCAACGAAAGGATTGCAATTCATA
Supplementary Figure 37 truncated nanoseed	dense 62 nt nx5	TATTTTAAATTCTCCTCTATGCCAGAATCGACTGCATTAGACtttttttt
Supplementary Figure 37 truncated nanoseed	dense 94 nt nx0	ttttttttGAGGATAGGTATGACACCTCTGTAGCAAAGATGGTAAAGATTGACAG
Supplementary Figure 37 truncated nanoseed	dense 94 nt nx1	GCCGGACAAAAGTGTAGGTACGTACTTTCACAGTGTCATCCTGTATGTttttttt
Supplementary Figure 37 truncated nanoseed	dense 94 nt nx2	ttttttttTTGTCTCAACCAAGTAATCAGGAACCCTTGGGTAATGGGTGAGAAAG
Supplementary Figure 37 truncated nanoseed	dense 94 nt nx3	TTTAGAACCCGCCTGATGTGCTCTGGTTCCCCCATATTCGAACAGTCtttttttt
Supplementary Figure 37 truncated nanoseed	dense 94 nt nx4	ttttttttCAACCTAAACGCCAACTTCCAACGAAAGGATTGCAATTCATAAAATT
Supplementary Figure 37 truncated nanoseed	dense 94 nt nx5	GGATAATATTTTAAATTCTCCTCTATGCCAGAATCGACTGCATTAGACttttttt
Supplementary Figure 37 truncated nanoseed	dense 126 nt nx0	tttttttGAGGATAGGTATGACACCTCTGTAGCAAAGATGGTAAAGATTGACAGTCAAAT
Supplementary Figure 37 truncated nanoseed	dense 126 nt nx1	CACCAGCCGGACAAAAGTGTAGGTACGTACTTTCACAGTGTCATCCTGTATGTttttttt
Supplementary Figure 37 truncated nanoseed	dense 126 nt nx2	ttttttttTTGTCTCAACCAAGTAATCAGGAACCCTTGGGTAATGGGTGAGAAAGTCAAT
Supplementary Figure 37 truncated nanoseed	dense 126 nt nx3	CTTTATTTAGAACCCGCCTGATGTGCTCTGGTTCCCCCATATTCGAACAGTCtttttttt
Supplementary Figure 37 truncated nanoseed	dense 126 nt nx4	tttttttCAACCTAAACGCCAACTTCCAACGAAAGGATTGCAATTCATAAAATTTTTCAA
Supplementary Figure 37 truncated nanoseed	dense 126 nt nx5	CGCAAGGATAATATTTTAAATTCTCCTCTATGCCAGAATCGACTGCATTAGACttttttt
Supplementary Figure 37 truncated nanoseed	dense 157 nt nx0	tttttttGAGGATAGGTATGACACCTCTGTAGCAAAGATGGTAAAGATTGACAGTCAAATACCGT
Supplementary Figure 37 truncated nanoseed	dense 157 nt nx1	ATTCACACCAGCCGGACAAAAGTGTAGGTACGTACTTTCACAGTGTCATCCTGTATGTttttttt
Supplementary Figure 37 truncated nanoseed	dense 157 nt nx2	ttttttttTTGTCTCAACCAAGTAATCAGGAACCCTTGGGTAATGGGTGAGAAAGTCAATATGAT
Supplementary Figure 37 truncated nanoseed	dense 157 nt nx3	AGAAGCCTTTATTTAGAACCCGCCTGATGTGCTCTGGTTCCCCCATATTCGAACAGTCttttttt
Supplementary Figure 37 truncated nanoseed	dense 157 nt nx4	tttttttCAACCTAAACGCCAACTTCCAACGAAAGGATTGCAATTCATAAAATTTTTCAAGCGGG
Supplementary Figure 37 truncated nanoseed	dense 157 nt nx5	CTTTTCGCAAGGATAATATTTTAAATTCTCCTCTATGCCAGAATCGACTGCATTAGACttttttt
Supplementary Figure 37 truncated nanoseed	sparse 94 nt nx0	ttttttttGAGGATAGGTATGACACCTCTGTAGCAAAGATAAAGGCCGGAGACAG
Supplementary Figure 37 truncated nanoseed	sparse 94 nt nx1	GATTCAAAAGGGTGAGGGTACGTACTTTCACAGTGTCATCCTGTATGTttttttt
Supplementary Figure 37 truncated nanoseed	sparse 94 nt nx2	ttttttttTTGTCTCAACCAAGTAATCAGGAACCCTTGGGTAATGTGTAGGTAAA
Supplementary Figure 37 truncated nanoseed	sparse 94 nt nx3	TAAATGCAATGCCTGATGTGCTCTGGTTCCCCCATATTCGAACAGTCtttttttt
Supplementary Figure 37 truncated nanoseed	sparse 94 nt nx4	ttttttttCAACCTAAACGCCAACTTCCAACGAAAGGATTAACCCTCATATATTT
Supplementary Figure 37 truncated nanoseed	sparse 94 nt nx5	GGATAAAAATTTTTAGTCTCCTCTATGCCAGAATCGACTGCATTAGACttttttt
Supplementary Figure 39 JM109 nanoseed	gene 1 dense forward nx0	ttttttttGAGGATAGGTATGACACCTCTGTAGCAAAGATCCAAATCCACCATAGTATTAGGTGCGCACCA
Supplementary Figure 39 JM109 nanoseed	gene 1 dense forward nx1	ACACATGCCGCGGGACATACCGAATACGGAAGGTACGTACTTTCACAGTGTCATCCTGTATGTtttttttt
Supplementary Figure 39 JM109 nanoseed	gene 1 dense forward nx2	ttttttttTTGTCTCAACCAAGTAATCAGGAACCCTTGGGATTAACACCGGGGCGCCGCAAATAGAGAGTT
Supplementary Figure 39 JM109 nanoseed	gene 1 dense forward nx3	CGTATATTAAATCGCAAGTACGGATTTCGTTTTGTGCTCTGGTTCCCCCATATTCGAACAGTCtttttttt
Supplementary Figure 39 JM109 nanoseed	gene 1 dense forward nx4	ttttttttCAACCTAAACGCCAACTTCCAACGAAAGGATTCATCGTGGGGCATCCCACCCAACGGCTATCT
Supplementary Figure 39 JM109 nanoseed	gene 1 dense forward nx5	CAGGAACAGGCAGCGCCAGCGACGGAAACCATCTCCTCTATGCCAGAATCGACTGCATTAGACtttttttt
Supplementary Figure 39 JM109 nanoseed	gene 1 dense reverse nx0	ttttttttGAGGATAGGTATGACACCTCTGTAGCAAAGATACGATGTGGTGATGCGCTGGCTGCCGTCCTG
Supplementary Figure 39 JM109 nanoseed	gene 1 dense reverse nx1	TTCCTTTTAAGCTGTGTACTGTTCCGAAACGGGTACGTACTTTCACAGTGTCATCCTGTATGTtttttttt
Supplementary Figure 39 JM109 nanoseed	gene 1 dense reverse nx2	ttttttttTTGTCTCAACCAAGTAATCAGGAACCCTTGGTAATCTCCCCAAATCCGGGTGTGCGAGAGATA
Supplementary Figure 39 JM109 nanoseed	gene 1 dense reverse nx3	ACCGGCCGGCACTATTGTATGCGCCCGTTCCGTGTGCTCTGGTTCCCCCATATTCGAACAGTCtttttttt
Supplementary Figure 39 JM109 nanoseed	gene 1 dense reverse nx4	ttttttttCAACCTAAACGCCAACTTCCAACGAAAGGATTATTTGCGGTGTATGGTGCGGTGCGCAAACTC
Supplementary Figure 39 JM109 nanoseed	gene 1 dense reverse nx5	TTGTGTTGGTCCCGCTAATACTTATTCGTGGTCTCCTCTATGCCAGAATCGACTGCATTAGACtttttttt
Supplementary Figure 39 JM109 nanoseed	gene 1 sparse forward nx0	ttttttttGAGGATAGGTATGACACCTCTGTAGCAAAGATGGCGCATACCCATAGTATTAGCGGGACCGCA
Supplementary Figure 39 JM109 nanoseed	gene 1 sparse forward nx1	AATAGTGCCGGTGCGCCACGAATAACACCGGGGTACGTACTTTCACAGTGTCATCCTGTATGTtttttttt
Supplementary Figure 39 JM109 nanoseed	gene 1 sparse forward nx2	ttttttttTTGTCTCAACCAAGTAATCAGGAACCCTTGGGATTACGGAACCAAATCACCAACACAAGAGTT
Supplementary Figure 39 JM109 nanoseed	gene 1 sparse forward nx3	CGTATTATCTCAGGAAAACCACATCGTCGTTTTGTGCTCTGGTTCCCCCATATTCGAACAGTCtttttttt
Supplementary Figure 39 JM109 nanoseed	gene 1 sparse forward nx4	ttttttttCAACCTAAACGCCAACTTCCAACGAAAGGATTGGATTTGGGGACGGACAGGACGGCATTAAAT
Supplementary Figure 39 JM109 nanoseed	gene 1 sparse forward nx5	CGCACACCCACAGCGCCAGCGCATCCAGTACTCTCCTCTATGCCAGAATCGACTGCATTAGACtttttttt
Supplementary Figure 39 JM109 nanoseed	gene 1 sparse reverse nx0	ttttttttGAGGATAGGTATGACACCTCTGTAGCAAAGATATCCGTACTGGATGCGCTGGCGCTGTGGGTG
Supplementary Figure 39 JM109 nanoseed	gene 1 sparse reverse nx1	TGCGATTTAATGCCGTGGTTTCCGTCCCCAAGGTACGTACTTTCACAGTGTCATCCTGTATGTtttttttt
Supplementary Figure 39 JM109 nanoseed	gene 1 sparse reverse nx2	ttttttttTTGTCTCAACCAAGTAATCAGGAACCCTTGGTAATCAAACGACGATGTCCTGTTCCTGAGATA
Supplementary Figure 39 JM109 nanoseed	gene 1 sparse reverse nx3	ACCGGAACTCTTGTGTCGTGGATTTGGTTCCGTGTGCTCTGGTTCCCCCATATTCGAACAGTCtttttttt
Supplementary Figure 39 JM109 nanoseed	gene 1 sparse reverse nx4	ttttttttCAACCTAAACGCCAACTTCCAACGAAAGGATTCGCCCCGGTGTTATTTGGTGCGCACCGGCAC
Supplementary Figure 39 JM109 nanoseed	gene 1 sparse reverse nx5	TATTTGCGGTCCCGCTAATACTATGGGTATGTCTCCTCTATGCCAGAATCGACTGCATTAGACtttttttt
Supplementary Figure 39 JM109 nanoseed	gene 2 dense forward nx0	ttttttttGAGGATAGGTATGACACCTCTGTAGCAAAGATCAGTTTCGTCTCAGCGACAACATTTCAGGTT
Supplementary Figure 39 JM109 nanoseed	gene 2 dense forward nx1	AGCCGGTCCCGTCAAGTTGCTAGTCAACGAGGGTACGTACTTTCACAGTGTCATCCTGTATGTtttttttt
Supplementary Figure 39 JM109 nanoseed	gene 2 dense forward nx2	ttttttttTTGTCTCAACCAAGTAATCAGGAACCCTTGGTGTTTGGAACAGACCACACCAACTTCGATCAC
Supplementary Figure 39 JM109 nanoseed	gene 2 dense forward nx3	AGCATTTAACGAACATCCAGTCATAAGTGATGTGTGCTCTGGTTCCCCCATATTCGAACAGTCtttttttt
Supplementary Figure 39 JM109 nanoseed	gene 2 dense forward nx4	ttttttttCAACCTAAACGCCAACTTCCAACGAAAGGATTCAGCGCCACTACGGACGGAGTCGCCTATTTG
Supplementary Figure 39 JM109 nanoseed	gene 2 dense forward nx5	TCGAAGTTAGGTTGTCTTTAGTTCTTCGCACTCTCCTCTATGCCAGAATCGACTGCATTAGACtttttttt
Supplementary Figure 39 JM109 nanoseed	gene 2 dense reverse nx0	ttttttttGAGGATAGGTATGACACCTCTGTAGCAAAGATCCGCTGGTGCCCGTCTAAAGAAAGGCGCTAA
Supplementary Figure 39 JM109 nanoseed	gene 2 dense reverse nx1	CTTCGCGTTACAACAACTGGTGAAGACATCAGGTACGTACTTTCACAGTGTCATCCTGTATGTtttttttt
Supplementary Figure 39 JM109 nanoseed	gene 2 dense reverse nx2	ttttttttTTGTCTCAACCAAGTAATCAGGAACCCTTGGAAACAAAGTGGTTATGCTCCGATGTTACAAAT
Supplementary Figure 39 JM109 nanoseed	gene 2 dense reverse nx3	TGAACTGGGACGAAGTGCAACTGGTCGCTCGTTGTGCTCTGGTTCCCCCATATTCGAACAGTCtttttttt
Supplementary Figure 39 JM109 nanoseed	gene 2 dense reverse nx4	ttttttttCAACCTAAACGCCAACTTCCAACGAAAGGATTAAACTTGTTCCTGAATGGTGTTGAAAGTGAT
Supplementary Figure 39 JM109 nanoseed	gene 2 dense reverse nx5	CCGGCTAACCTGACGTTGTCGCTGACTGACGTCTCCTCTATGCCAGAATCGACTGCATTAGACtttttttt
Supplementary Figure 39 JM109 nanoseed	gene 2 sparse forward nx0	ttttttttGAGGATAGGTATGACACCTCTGTAGCAAAGATACCAGTTGCTTCAGCGACAACGTCAACACCA
Supplementary Figure 39 JM109 nanoseed	gene 2 sparse forward nx1	ACTTCGTCCCATTTCCGTCAGTCAGGAACAGGGTACGTACTTTCACAGTGTCATCCTGTATGTtttttttt
Supplementary Figure 39 JM109 nanoseed	gene 2 sparse forward nx2	ttttttttTTGTCTCAACCAAGTAATCAGGAACCCTTGGTGTTTACGAGCAGTTTAGGTTAGCCGGATCAC
Supplementary Figure 39 JM109 nanoseed	gene 2 sparse forward nx3	AGCATATTTGTCGAAGCGCACCAGCGGTGATGTGTGCTCTGGTTCCCCCATATTCGAACAGTCtttttttt
Supplementary Figure 39 JM109 nanoseed	gene 2 sparse forward nx4	ttttttttCAACCTAAACGCCAACTTCCAACGAAAGGATTCATAACCACTTTCTTTTAGCGCCTTTAACGA
Supplementary Figure 39 JM109 nanoseed	gene 2 sparse forward nx5	ACATCGGAGTGTTGTCTTTAGACGGACCAGTTCTCCTCTATGCCAGAATCGACTGCATTAGACtttttttt
Supplementary Figure 39 JM109 nanoseed	gene 2 sparse reverse nx0	ttttttttGAGGATAGGTATGACACCTCTGTAGCAAAGATTATGACTGGTCCGTCTAAAGACAACACTCCG
Supplementary Figure 39 JM109 nanoseed	gene 2 sparse reverse nx1	ATGTTCGTTAAAGGCGTGCGAAGAAAGTGGTGGTACGTACTTTCACAGTGTCATCCTGTATGTtttttttt
Supplementary Figure 39 JM109 nanoseed	gene 2 sparse reverse nx2	ttttttttTTGTCTCAACCAAGTAATCAGGAACCCTTGGAAACACATCACCGCTGGCTAACTTCGACAAAT
Supplementary Figure 39 JM109 nanoseed	gene 2 sparse reverse nx3	TGAACGTGATCCGGCTTGACGAAACTGCTCGTTGTGCTCTGGTTCCCCCATATTCGAACAGTCtttttttt
Supplementary Figure 39 JM109 nanoseed	gene 2 sparse reverse nx4	ttttttttCAACCTAAACGCCAACTTCCAACGAAAGGATTTGGTCTGTTCCTGACAACCTGAAATGGGACG
Supplementary Figure 39 JM109 nanoseed	gene 2 sparse reverse nx5	AAGTTGGTGTTGACGTTGTCGCTGAAGCAACTCTCCTCTATGCCAGAATCGACTGCATTAGACtttttttt
Supplementary Figure 39 JM109 nanoseed	gene 3 dense forward nx0	ttttttttGAGGATAGGTATGACACCTCTGTAGCAAAGATTTGCTGCCTGGTATTAGTGACTTGTGCCGGA
Supplementary Figure 39 JM109 nanoseed	gene 3 dense forward nx1	GAGTCGGGGATAACGAAGGTTCCAACGTTGAGGTACGTACTTTCACAGTGTCATCCTGTATGTtttttttt
Supplementary Figure 39 JM109 nanoseed	gene 3 dense forward nx2	ttttttttTTGTCTCAACCAAGTAATCAGGAACCCTTGGCAGTCGTTGCCCCGCAAAGTGGGAATGTCTGG
Supplementary Figure 39 JM109 nanoseed	gene 3 dense forward nx3	AATGGTATGGCGGCGATATCAGGCGAGAGATTTGTGCTCTGGTTCCCCCATATTCGAACAGTCtttttttt
Supplementary Figure 39 JM109 nanoseed	gene 3 dense forward nx4	ttttttttCAACCTAAACGCCAACTTCCAACGAAAGGATTATGCTTGGAAGGGATTAAAGATTGATTGACT
Supplementary Figure 39 JM109 nanoseed	gene 3 dense forward nx5	AATCTGTTGTCCCTGATGAATCAGGCGATTATCTCCTCTATGCCAGAATCGACTGCATTAGACtttttttt
Supplementary Figure 39 JM109 nanoseed	gene 3 dense reverse nx0	ttttttttGAGGATAGGTATGACACCTCTGTAGCAAAGATCAGCATTAATTCCCATTCATCAATCAAACAA
Supplementary Figure 39 JM109 nanoseed	gene 3 dense reverse nx1	CAGATGCCATAGGGTTGATAACGCCTAATCTGGTACGTACTTTCACAGTGTCATCCTGTATGTtttttttt
Supplementary Figure 39 JM109 nanoseed	gene 3 dense reverse nx2	ttttttttTTGTCTCAACCAAGTAATCAGGAACCCTTGGGACTGGTTCCATCGCCCTTTATCGCCTAGTCA
Supplementary Figure 39 JM109 nanoseed	gene 3 dense reverse nx3	TCGTGATCCCCATTCCACCTTTGCGGATCAACTGTGCTCTGGTTCCCCCATATTCGAACAGTCtttttttt
Supplementary Figure 39 JM109 nanoseed	gene 3 dense reverse nx4	ttttttttCAACCTAAACGCCAACTTCCAACGAAAGGATTCAGCAGGCAAATACACACTTCGCACACCAGA
Supplementary Figure 39 JM109 nanoseed	gene 3 dense reverse nx5	CGACTCTCCGGTTAGTCACTACGTTGGCAGGTCTCCTCTATGCCAGAATCGACTGCATTAGACtttttttt
Supplementary Figure 39 JM109 nanoseed	gene 3 sparse forward nx0	ttttttttGAGGATAGGTATGACACCTCTGTAGCAAAGATCGCAAAGGTTGTATTAGTGACTAACGAAGTG
Supplementary Figure 39 JM109 nanoseed	gene 3 sparse forward nx1	GGAATGGGGATTGTGCCTGCCAACGTTGCCCGGTACGTACTTTCACAGTGTCATCCTGTATGTtttttttt
Supplementary Figure 39 JM109 nanoseed	gene 3 sparse forward nx2	ttttttttTTGTCTCAACCAAGTAATCAGGAACCCTTGGCAGTCGTTGATTGCTGCCGGAGAGTCGTCTGG
Supplementary Figure 39 JM109 nanoseed	gene 3 sparse forward nx3	AATGGTGACTAATCTGGATTAATGCTGAGATTTGTGCTCTGGTTCCCCCATATTCGAACAGTCtttttttt
Supplementary Figure 39 JM109 nanoseed	gene 3 sparse forward nx4	ttttttttCAACCTAAACGCCAACTTCCAACGAAAGGATTGGCGATGGAACAGGCTTGTTTGATTATGGCG
Supplementary Figure 39 JM109 nanoseed	gene 3 sparse forward nx5	GCGATAAAGACCCTGATGAATGGGATTATCATCTCCTCTATGCCAGAATCGACTGCATTAGACtttttttt
Supplementary Figure 39 JM109 nanoseed	gene 3 sparse reverse nx0	ttttttttGAGGATAGGTATGACACCTCTGTAGCAAAGATCGCCTGATAATCCCATTCATCAGGGTCTTTA
Supplementary Figure 39 JM109 nanoseed	gene 3 sparse reverse nx1	TCGCCGCCATAATCATAATCGCCTGTTCCATGGTACGTACTTTCACAGTGTCATCCTGTATGTtttttttt
Supplementary Figure 39 JM109 nanoseed	gene 3 sparse reverse nx2	ttttttttTTGTCTCAACCAAGTAATCAGGAACCCTTGGGACTGAATCTCAGCATAACAACAGATTAGTCA
Supplementary Figure 39 JM109 nanoseed	gene 3 sparse reverse nx3	TCGTGCCAGACGACTCGCAGGCAGCAATCAACTGTGCTCTGGTTCCCCCATATTCGAACAGTCtttttttt
Supplementary Figure 39 JM109 nanoseed	gene 3 sparse reverse nx4	ttttttttCAACCTAAACGCCAACTTCCAACGAAAGGATTTGCGGGGCAACGTTGTCCGGCACAATCCCCA
Supplementary Figure 39 JM109 nanoseed	gene 3 sparse reverse nx5	TTCCCACTTCGTTAGTCACTAATACAACCTTTCTCCTCTATGCCAGAATCGACTGCATTAGACtttttttt
